# Supplementary material for: Characterization of the bacterial communities on recent Icelandic volcanic deposits of different ages
Source: BMC Microbiol. 2018 Sep 24;18:122. doi: 10.1186/s12866-018-1262-0 (PMC6154810; doi:10.1186/s12866-018-1262-0)
Supplement: Supplementary file 1 — Table S3. Overview of the subsampled dataset generated in this study. (XLSX 109 kb) [file 12866_2018_1262_MOESM1_ESM.xlsx]

## Sheet: summary
Group	32	32*	32D	35	35*	35D	39	39*	39D	phylum	class	order	family	genus
Otu1					1	5			12	Proteobacteria	Betaproteobacteria	Burkholderiales	Burkholderiaceae	Cupriavidus
Otu10	1	1		13				510		Actinobacteria	Actinobacteria	Actinomycetales	Geodermatophilaceae	unclassified
Otu100	14	8								unclassified	unclassified	unclassified	unclassified	unclassified
Otu1000				1						Verrucomicrobia	Spartobacteria	Spartobacteria_order_incertae_sedis	Spartobacteria_family_incertae_sedis	Spartobacteria_genera_incertae_sedis
Otu1001	2	1		2						Proteobacteria	Alphaproteobacteria	Rhizobiales	Hyphomicrobiaceae	Devosia
Otu1002	1	2								Chlamydiae	Chlamydiae	Chlamydiales	Parachlamydiaceae	unclassified
Otu1004				1						unclassified	unclassified	unclassified	unclassified	unclassified
Otu1005			10					3		Proteobacteria	Betaproteobacteria	Burkholderiales	Comamonadaceae	unclassified
Otu1007				2	1				3	Proteobacteria	Alphaproteobacteria	Rhodospirillales	Acetobacteraceae	unclassified
Otu101						78				unclassified	unclassified	unclassified	unclassified	unclassified
Otu1010									15	Proteobacteria	Alphaproteobacteria	Sphingomonadales	Sphingomonadaceae	Novosphingobium
Otu1012					2					unclassified	unclassified	unclassified	unclassified	unclassified
Otu1013				2						unclassified	unclassified	unclassified	unclassified	unclassified
Otu1015	3									Chlamydiae	Chlamydiae	Chlamydiales	unclassified	unclassified
Otu1016		1		1						Proteobacteria	Alphaproteobacteria	Rhodospirillales	Rhodospirillaceae	Dongia
Otu1019			1	2						Proteobacteria	Betaproteobacteria	unclassified	unclassified	unclassified
Otu102	18	6								WS3	WS3_class_incertae_sedis	WS3_order_incertae_sedis	WS3_family_incertae_sedis	WS3_genus_incertae_sedis
Otu1020		1		2						unclassified	unclassified	unclassified	unclassified	unclassified
Otu1023	1					1		1		Acidobacteria	Acidobacteria_Gp3	Acidobacteria_Gp3_order_incertae_sedis	Acidobacteria_Gp3_family_incertae_sedis	Gp3
Otu1024									13	Proteobacteria	Betaproteobacteria	Burkholderiales	Burkholderiales_incertae_sedis	Tepidimonas
Otu1026		1			1					unclassified	unclassified	unclassified	unclassified	unclassified
Otu1028				1						Verrucomicrobia	Subdivision3	Subdivision3_order_incertae_sedis	Subdivision3_family_incertae_sedis	3_genus_incertae_sedis
Otu1029				1						Bacteroidetes	Sphingobacteria	Sphingobacteriales	Chitinophagaceae	unclassified
Otu103	1	3	17	1	38		5	23		Acidobacteria	Acidobacteria_Gp1	Acidobacteria_Gp1_order_incertae_sedis	Acidobacteria_Gp1_family_incertae_sedis	Gp1
Otu1030		3		1	1					Bacteroidetes	Sphingobacteria	Sphingobacteriales	Chitinophagaceae	Ferruginibacter
Otu1031				1						unclassified	unclassified	unclassified	unclassified	unclassified
Otu1033						2				Fusobacteria	Fusobacteria	Fusobacteriales	Leptotrichiaceae	Leptotrichia
Otu1034				1	2	12		3		Proteobacteria	Alphaproteobacteria	Rhizobiales	unclassified	unclassified
Otu1035				3						Planctomycetes	Planctomycetacia	Planctomycetales	Planctomycetaceae	unclassified
Otu1038				1	3					Proteobacteria	Deltaproteobacteria	Myxococcales	unclassified	unclassified
Otu104		1		1	22					unclassified	unclassified	unclassified	unclassified	unclassified
Otu1040		1								Acidobacteria	Acidobacteria_Gp16	Acidobacteria_Gp16_order_incertae_sedis	Acidobacteria_Gp16_family_incertae_sedis	Gp16
Otu1042	6	1								Verrucomicrobia	unclassified	unclassified	unclassified	unclassified
Otu1043			3	2	1					Actinobacteria	Actinobacteria	Acidimicrobiales	unclassified	unclassified
Otu1044	3	2		2						Verrucomicrobia	Spartobacteria	Spartobacteria_order_incertae_sedis	Spartobacteria_family_incertae_sedis	Spartobacteria_genera_incertae_sedis
Otu1045	1	2		2						Acidobacteria	Acidobacteria_Gp3	Acidobacteria_Gp3_order_incertae_sedis	Acidobacteria_Gp3_family_incertae_sedis	Gp3
Otu1046			2		1					Verrucomicrobia	Spartobacteria	Spartobacteria_order_incertae_sedis	Spartobacteria_family_incertae_sedis	Spartobacteria_genera_incertae_sedis
Otu1047	2	2								TM7	TM7_class_incertae_sedis	TM7_order_incertae_sedis	TM7_family_incertae_sedis	TM7_genus_incertae_sedis
Otu1048			2							Bacteroidetes	Bacteroidia	Bacteroidales	Porphyromonadaceae	Porphyromonas
Otu105	1			4	7	4		5		Acidobacteria	Acidobacteria_Gp3	Acidobacteria_Gp3_order_incertae_sedis	Acidobacteria_Gp3_family_incertae_sedis	Gp3
Otu1050					1			1		Armatimonadetes	Chthonomonadetes	Chthonomonadales	Chthonomonadaceae	Chthonomonas_Armatimonadetes_gp3
Otu1051		1								Bacteroidetes	Sphingobacteria	Sphingobacteriales	Chitinophagaceae	Sediminibacterium
Otu1052				1						unclassified	unclassified	unclassified	unclassified	unclassified
Otu1053				2						unclassified	unclassified	unclassified	unclassified	unclassified
Otu1054				3						Acidobacteria	Acidobacteria_Gp6	Acidobacteria_Gp6_order_incertae_sedis	Acidobacteria_Gp6_family_incertae_sedis	Gp6
Otu1057				1						unclassified	unclassified	unclassified	unclassified	unclassified
Otu1058	3									unclassified	unclassified	unclassified	unclassified	unclassified
Otu106	1	3		1	15					unclassified	unclassified	unclassified	unclassified	unclassified
Otu1062	2	2								Bacteroidetes	unclassified	unclassified	unclassified	unclassified
Otu1063	2	1		1						OD1	OD1_class_incertae_sedis	OD1_order_incertae_sedis	OD1_family_incertae_sedis	OD1_genus_incertae_sedis
Otu1064					1					unclassified	unclassified	unclassified	unclassified	unclassified
Otu1065				2						Actinobacteria	Actinobacteria	Solirubrobacterales	unclassified	unclassified
Otu1067	4	1								Gemmatimonadetes	Gemmatimonadetes	Gemmatimonadales	Gemmatimonadaceae	Gemmatimonas
Otu1068			8					3		Actinobacteria	Actinobacteria	Acidimicrobiales	Acidimicrobineae_incertae_sedis	Aciditerrimonas
Otu107					6	5		83		unclassified	unclassified	unclassified	unclassified	unclassified
Otu1070				2						Proteobacteria	Gammaproteobacteria	unclassified	unclassified	unclassified
Otu1072	1									Proteobacteria	Betaproteobacteria	Rhodocyclales	Rhodocyclaceae	unclassified
Otu1074		1								unclassified	unclassified	unclassified	unclassified	unclassified
Otu1075				1	1					Proteobacteria	Gammaproteobacteria	unclassified	unclassified	unclassified
Otu1077	1									Proteobacteria	Alphaproteobacteria	Rhizobiales	unclassified	unclassified
Otu1078							23			Synergistetes	Synergistia	Synergistales	Synergistaceae	unclassified
Otu108				1				114		unclassified	unclassified	unclassified	unclassified	unclassified
Otu1080				2						Proteobacteria	Alphaproteobacteria	unclassified	unclassified	unclassified
Otu1081				1						OD1	OD1_class_incertae_sedis	OD1_order_incertae_sedis	OD1_family_incertae_sedis	OD1_genus_incertae_sedis
Otu1082								7		Proteobacteria	unclassified	unclassified	unclassified	unclassified
Otu1083								9		TM7	TM7_class_incertae_sedis	TM7_order_incertae_sedis	TM7_family_incertae_sedis	TM7_genus_incertae_sedis
Otu1084	1	4		1						Gemmatimonadetes	Gemmatimonadetes	Gemmatimonadales	Gemmatimonadaceae	Gemmatimonas
Otu1085						6				Bacteroidetes	unclassified	unclassified	unclassified	unclassified
Otu1086				1						unclassified	unclassified	unclassified	unclassified	unclassified
Otu1088	1	1		2						Planctomycetes	Planctomycetacia	Planctomycetales	Planctomycetaceae	unclassified
Otu1089					1					Planctomycetes	Planctomycetacia	Planctomycetales	Planctomycetaceae	Singulisphaera
Otu109	10	11								Bacteroidetes	unclassified	unclassified	unclassified	unclassified
Otu1090				1						Proteobacteria	Deltaproteobacteria	Myxococcales	Cystobacteraceae	Anaeromyxobacter
Otu1091			1							Actinobacteria	Actinobacteria	Actinomycetales	Intrasporangiaceae	unclassified
Otu1092	3	2			1					Acidobacteria	Acidobacteria_Gp3	Acidobacteria_Gp3_order_incertae_sedis	Acidobacteria_Gp3_family_incertae_sedis	Gp3
Otu1094				1						Proteobacteria	Betaproteobacteria	Burkholderiales	Comamonadaceae	unclassified
Otu1096					1					Proteobacteria	unclassified	unclassified	unclassified	unclassified
Otu1098				1						unclassified	unclassified	unclassified	unclassified	unclassified
Otu1099				1						Bacteroidetes	Sphingobacteria	Sphingobacteriales	Chitinophagaceae	unclassified
Otu11		60								Bacteroidetes	Flavobacteria	Flavobacteriales	Flavobacteriaceae	Flavobacterium
Otu110	1		9	7	16	78		31	4	Actinobacteria	Actinobacteria	Solirubrobacterales	unclassified	unclassified
Otu1100				3						Acidobacteria	Acidobacteria_Gp6	Acidobacteria_Gp6_order_incertae_sedis	Acidobacteria_Gp6_family_incertae_sedis	Gp6
Otu1101	2	1								Bacteroidetes	Bacteroidetes_incertae_sedis_class_incertae_sedis	Bacteroidetes_incertae_sedis_order_incertae_sedis	Bacteroidetes_incertae_sedis_family_incertae_sedis	Ohtaekwangia
Otu1103	1									Proteobacteria	Betaproteobacteria	unclassified	unclassified	unclassified
Otu1104	1	1		1						Acidobacteria	Acidobacteria_Gp16	Acidobacteria_Gp16_order_incertae_sedis	Acidobacteria_Gp16_family_incertae_sedis	Gp16
Otu1105				2						TM7	TM7_class_incertae_sedis	TM7_order_incertae_sedis	TM7_family_incertae_sedis	TM7_genus_incertae_sedis
Otu111			5	2	12					Chloroflexi	Ktedonobacteria	Ktedonobacterales	unclassified	unclassified
Otu1110								6		TM7	TM7_class_incertae_sedis	TM7_order_incertae_sedis	TM7_family_incertae_sedis	TM7_genus_incertae_sedis
Otu1111		1								Verrucomicrobia	Spartobacteria	Spartobacteria_order_incertae_sedis	Spartobacteria_family_incertae_sedis	Spartobacteria_genera_incertae_sedis
Otu1112					1					unclassified	unclassified	unclassified	unclassified	unclassified
Otu1113				5						WS3	WS3_class_incertae_sedis	WS3_order_incertae_sedis	WS3_family_incertae_sedis	WS3_genus_incertae_sedis
Otu1114				2						unclassified	unclassified	unclassified	unclassified	unclassified
Otu1115		1								Bacteroidetes	unclassified	unclassified	unclassified	unclassified
Otu1116		2		5						Proteobacteria	Betaproteobacteria	Rhodocyclales	Rhodocyclaceae	unclassified
Otu1117	2	2								Proteobacteria	Deltaproteobacteria	unclassified	unclassified	unclassified
Otu1119		4								Proteobacteria	Alphaproteobacteria	unclassified	unclassified	unclassified
Otu112	5	1		9						Proteobacteria	Deltaproteobacteria	Myxococcales	unclassified	unclassified
Otu1120					2			1		unclassified	unclassified	unclassified	unclassified	unclassified
Otu1122	1	1		1						Acidobacteria	Acidobacteria_Gp7	Acidobacteria_Gp7_order_incertae_sedis	Acidobacteria_Gp7_family_incertae_sedis	Gp7
Otu1124				5			22			Firmicutes	Bacilli	Lactobacillales	Streptococcaceae	Streptococcus
Otu1125				1						unclassified	unclassified	unclassified	unclassified	unclassified
Otu1126		2		2						Proteobacteria	Deltaproteobacteria	unclassified	unclassified	unclassified
Otu1127	3	3		2						Proteobacteria	Betaproteobacteria	unclassified	unclassified	unclassified
Otu1128	1									WS3	WS3_class_incertae_sedis	WS3_order_incertae_sedis	WS3_family_incertae_sedis	WS3_genus_incertae_sedis
Otu1129	5	7			2					Bacteroidetes	Sphingobacteria	Sphingobacteriales	Sphingobacteriaceae	Mucilaginibacter
Otu113			23	1	1	11	168	36	132	Proteobacteria	Gammaproteobacteria	Enterobacteriales	Enterobacteriaceae	Proteus
Otu1131		3								unclassified	unclassified	unclassified	unclassified	unclassified
Otu1132								7		unclassified	unclassified	unclassified	unclassified	unclassified
Otu1133	1	1								Bacteroidetes	unclassified	unclassified	unclassified	unclassified
Otu1135	1									Bacteroidetes	unclassified	unclassified	unclassified	unclassified
Otu1136					1					unclassified	unclassified	unclassified	unclassified	unclassified
Otu1137									13	unclassified	unclassified	unclassified	unclassified	unclassified
Otu1138			1							unclassified	unclassified	unclassified	unclassified	unclassified
Otu114	10	17		16	9					Proteobacteria	Alphaproteobacteria	unclassified	unclassified	unclassified
Otu1140		1			1					unclassified	unclassified	unclassified	unclassified	unclassified
Otu1141						5				Proteobacteria	Gammaproteobacteria	unclassified	unclassified	unclassified
Otu1142					2					unclassified	unclassified	unclassified	unclassified	unclassified
Otu1143		4								Acidobacteria	Acidobacteria_Gp17	Acidobacteria_Gp17_order_incertae_sedis	Acidobacteria_Gp17_family_incertae_sedis	Gp17
Otu1144					1					Bacteroidetes	Sphingobacteria	Sphingobacteriales	Chitinophagaceae	Sediminibacterium
Otu1145	2									unclassified	unclassified	unclassified	unclassified	unclassified
Otu1146					1					Planctomycetes	Planctomycetacia	Planctomycetales	Planctomycetaceae	unclassified
Otu1147	1	1								Verrucomicrobia	Subdivision3	Subdivision3_order_incertae_sedis	Subdivision3_family_incertae_sedis	3_genus_incertae_sedis
Otu1148				2						Actinobacteria	Actinobacteria	Acidimicrobiales	Acidimicrobineae_incertae_sedis	Aciditerrimonas
Otu1149					1					unclassified	unclassified	unclassified	unclassified	unclassified
Otu115					17					Proteobacteria	Alphaproteobacteria	Rickettsiales	Mitochondria	Mitochondria_genus_incertae_sedis
Otu1151			1			1			10	Actinobacteria	Actinobacteria	Actinomycetales	Corynebacteriaceae	Corynebacterium
Otu1152			9							Planctomycetes	Planctomycetacia	Planctomycetales	Planctomycetaceae	Singulisphaera
Otu1153					1					unclassified	unclassified	unclassified	unclassified	unclassified
Otu1154		1		2						unclassified	unclassified	unclassified	unclassified	unclassified
Otu1155						7				Bacteroidetes	Flavobacteria	Flavobacteriales	Flavobacteriaceae	Capnocytophaga
Otu1156		1								Proteobacteria	Deltaproteobacteria	Myxococcales	unclassified	unclassified
Otu1158		3								unclassified	unclassified	unclassified	unclassified	unclassified
Otu1159	2	6	5							Proteobacteria	Gammaproteobacteria	Pseudomonadales	Pseudomonadaceae	Rhizobacter
Otu116						79			9	Chloroflexi	Ktedonobacteria	Ktedonobacterales	Ktedonobacteraceae	Ktedonobacter
Otu1160		1						6		Armatimonadetes	Chthonomonadetes	Chthonomonadales	Chthonomonadaceae	Chthonomonas_Armatimonadetes_gp3
Otu1161					6					Proteobacteria	Alphaproteobacteria	Rhodospirillales	Acetobacteraceae	unclassified
Otu1163				1						Proteobacteria	Alphaproteobacteria	unclassified	unclassified	unclassified
Otu1164	1			2						Proteobacteria	Deltaproteobacteria	Myxococcales	unclassified	unclassified
Otu1165							21			Firmicutes	Clostridia	Clostridiales	Ruminococcaceae	unclassified
Otu1166	2	6								Bacteroidetes	Sphingobacteria	Sphingobacteriales	Chitinophagaceae	unclassified
Otu1167	1	1								unclassified	unclassified	unclassified	unclassified	unclassified
Otu1168				1						Verrucomicrobia	Subdivision3	Subdivision3_order_incertae_sedis	Subdivision3_family_incertae_sedis	3_genus_incertae_sedis
Otu117				17						Verrucomicrobia	Spartobacteria	Spartobacteria_order_incertae_sedis	Spartobacteria_family_incertae_sedis	Spartobacteria_genera_incertae_sedis
Otu1170				1						unclassified	unclassified	unclassified	unclassified	unclassified
Otu1172				2						Actinobacteria	Actinobacteria	unclassified	unclassified	unclassified
Otu1173					3					Planctomycetes	Planctomycetacia	Planctomycetales	Planctomycetaceae	unclassified
Otu1174				2						Planctomycetes	Planctomycetacia	Planctomycetales	Planctomycetaceae	unclassified
Otu1177				2						Acidobacteria	Acidobacteria_Gp4	Acidobacteria_Gp4_order_incertae_sedis	Acidobacteria_Gp4_family_incertae_sedis	Gp4
Otu1178					1		6			Proteobacteria	Alphaproteobacteria	Rickettsiales	Mitochondria	Mitochondria_genus_incertae_sedis
Otu118			8	4	24	1		10		Planctomycetes	Planctomycetacia	Planctomycetales	Planctomycetaceae	Singulisphaera
Otu1182				1						Verrucomicrobia	Subdivision3	Subdivision3_order_incertae_sedis	Subdivision3_family_incertae_sedis	3_genus_incertae_sedis
Otu1183	2	1								Bacteroidetes	unclassified	unclassified	unclassified	unclassified
Otu1184		2								unclassified	unclassified	unclassified	unclassified	unclassified
Otu1186					1					unclassified	unclassified	unclassified	unclassified	unclassified
Otu1187		2	5		2					Planctomycetes	Planctomycetacia	Planctomycetales	Planctomycetaceae	unclassified
Otu1188	1									Proteobacteria	Alphaproteobacteria	Rhodospirillales	Rhodospirillaceae	unclassified
Otu1189						6				Gemmatimonadetes	Gemmatimonadetes	Gemmatimonadales	Gemmatimonadaceae	Gemmatimonas
Otu119		1	15	1	17	2		7		Actinobacteria	Actinobacteria	Actinomycetales	Mycobacteriaceae	Mycobacterium
Otu1190				2						unclassified	unclassified	unclassified	unclassified	unclassified
Otu1192				1						Verrucomicrobia	Spartobacteria	Spartobacteria_order_incertae_sedis	Spartobacteria_family_incertae_sedis	Spartobacteria_genera_incertae_sedis
Otu1193	1	1		7	3					Verrucomicrobia	Spartobacteria	Spartobacteria_order_incertae_sedis	Spartobacteria_family_incertae_sedis	Spartobacteria_genera_incertae_sedis
Otu1194									6	Actinobacteria	Actinobacteria	Rubrobacterales	Rubrobacteraceae	Rubrobacter
Otu1195	1									OD1	OD1_class_incertae_sedis	OD1_order_incertae_sedis	OD1_family_incertae_sedis	OD1_genus_incertae_sedis
Otu1196		2								Verrucomicrobia	Spartobacteria	Spartobacteria_order_incertae_sedis	Spartobacteria_family_incertae_sedis	Spartobacteria_genera_incertae_sedis
Otu1197			3		1					Armatimonadetes	Chthonomonadetes	Chthonomonadales	Chthonomonadaceae	Chthonomonas_Armatimonadetes_gp3
Otu1199				2						Verrucomicrobia	Spartobacteria	Spartobacteria_order_incertae_sedis	Spartobacteria_family_incertae_sedis	Spartobacteria_genera_incertae_sedis
Otu12	39	27	17	16	38					Verrucomicrobia	Spartobacteria	Spartobacteria_order_incertae_sedis	Spartobacteria_family_incertae_sedis	Spartobacteria_genera_incertae_sedis
Otu120	20	19	2	7	1					Acidobacteria	Acidobacteria_Gp1	Acidobacteria_Gp1_order_incertae_sedis	Acidobacteria_Gp1_family_incertae_sedis	Gp1
Otu1200				1						Bacteroidetes	Sphingobacteria	Sphingobacteriales	Chitinophagaceae	unclassified
Otu1202			2							TM7	TM7_class_incertae_sedis	TM7_order_incertae_sedis	TM7_family_incertae_sedis	TM7_genus_incertae_sedis
Otu1203	2	4								Proteobacteria	Alphaproteobacteria	Rhodospirillales	unclassified	unclassified
Otu1204			6							Planctomycetes	Planctomycetacia	Planctomycetales	Planctomycetaceae	unclassified
Otu1205					3					Cyanobacteria_Chloroplast	Chloroplast	Chloroplast_order_incertae_sedis	Chloroplast	Chlorophyta
Otu1206	1	6	4							OD1	OD1_class_incertae_sedis	OD1_order_incertae_sedis	OD1_family_incertae_sedis	OD1_genus_incertae_sedis
Otu1207				1	1					Proteobacteria	Betaproteobacteria	unclassified	unclassified	unclassified
Otu1209		1	1							Proteobacteria	Alphaproteobacteria	Caulobacterales	Caulobacteraceae	unclassified
Otu121	1			3	4					Planctomycetes	Planctomycetacia	Planctomycetales	Planctomycetaceae	unclassified
Otu1213			5		3					Verrucomicrobia	unclassified	unclassified	unclassified	unclassified
Otu1215			6							unclassified	unclassified	unclassified	unclassified	unclassified
Otu1216	2				1			1		unclassified	unclassified	unclassified	unclassified	unclassified
Otu1217		1								Bacteroidetes	unclassified	unclassified	unclassified	unclassified
Otu1218				1						unclassified	unclassified	unclassified	unclassified	unclassified
Otu1219					3					Acidobacteria	Acidobacteria_Gp7	Acidobacteria_Gp7_order_incertae_sedis	Acidobacteria_Gp7_family_incertae_sedis	Gp7
Otu122					7					unclassified	unclassified	unclassified	unclassified	unclassified
Otu1220				1						Acidobacteria	Acidobacteria_Gp17	Acidobacteria_Gp17_order_incertae_sedis	Acidobacteria_Gp17_family_incertae_sedis	Gp17
Otu1221	2									unclassified	unclassified	unclassified	unclassified	unclassified
Otu1222					1					unclassified	unclassified	unclassified	unclassified	unclassified
Otu1223				4						unclassified	unclassified	unclassified	unclassified	unclassified
Otu1227	1									Verrucomicrobia	Subdivision3	Subdivision3_order_incertae_sedis	Subdivision3_family_incertae_sedis	3_genus_incertae_sedis
Otu1228		1								Proteobacteria	Alphaproteobacteria	unclassified	unclassified	unclassified
Otu1229					2					Planctomycetes	Planctomycetacia	Planctomycetales	Planctomycetaceae	Singulisphaera
Otu123	23	15		25						Verrucomicrobia	Spartobacteria	Spartobacteria_order_incertae_sedis	Spartobacteria_family_incertae_sedis	Spartobacteria_genera_incertae_sedis
Otu1230				3						Verrucomicrobia	Spartobacteria	Spartobacteria_order_incertae_sedis	Spartobacteria_family_incertae_sedis	Spartobacteria_genera_incertae_sedis
Otu1231			3		2					unclassified	unclassified	unclassified	unclassified	unclassified
Otu1232	1									Bacteroidetes	unclassified	unclassified	unclassified	unclassified
Otu1237						8				Cyanobacteria_Chloroplast	Chloroplast	Chloroplast_order_incertae_sedis	Chloroplast	unclassified
Otu1238	9	13		11	2					Proteobacteria	Alphaproteobacteria	Rhizobiales	unclassified	unclassified
Otu124	17	4		1						Acidobacteria	Acidobacteria_Gp7	Acidobacteria_Gp7_order_incertae_sedis	Acidobacteria_Gp7_family_incertae_sedis	Gp7
Otu1240		2								Bacteroidetes	Sphingobacteria	Sphingobacteriales	Sphingobacteriaceae	Mucilaginibacter
Otu1241				2						unclassified	unclassified	unclassified	unclassified	unclassified
Otu1242	1									Actinobacteria	Actinobacteria	unclassified	unclassified	unclassified
Otu1244				2						unclassified	unclassified	unclassified	unclassified	unclassified
Otu1246				1						unclassified	unclassified	unclassified	unclassified	unclassified
Otu1247				1						Verrucomicrobia	unclassified	unclassified	unclassified	unclassified
Otu1248					1					TM7	TM7_class_incertae_sedis	TM7_order_incertae_sedis	TM7_family_incertae_sedis	TM7_genus_incertae_sedis
Otu1251				1						Proteobacteria	Betaproteobacteria	Burkholderiales	Alcaligenaceae	Alcaligenes
Otu1256				1						Bacteroidetes	unclassified	unclassified	unclassified	unclassified
Otu1257				1						unclassified	unclassified	unclassified	unclassified	unclassified
Otu1258				1						Firmicutes	Bacilli	Bacillales	Pasteuriaceae	Pasteuria
Otu126		1		3	5					Verrucomicrobia	Subdivision3	Subdivision3_order_incertae_sedis	Subdivision3_family_incertae_sedis	3_genus_incertae_sedis
Otu1260		3	13		1					Planctomycetes	Planctomycetacia	Planctomycetales	Planctomycetaceae	Singulisphaera
Otu1262	2	2						24		unclassified	unclassified	unclassified	unclassified	unclassified
Otu1266	1									unclassified	unclassified	unclassified	unclassified	unclassified
Otu1268			6							OD1	OD1_class_incertae_sedis	OD1_order_incertae_sedis	OD1_family_incertae_sedis	OD1_genus_incertae_sedis
Otu1269	1		5							Planctomycetes	Planctomycetacia	Planctomycetales	Planctomycetaceae	unclassified
Otu127	1			9	4					Actinobacteria	Actinobacteria	Actinomycetales	Acidothermaceae	Acidothermus
Otu1271			1	2						Actinobacteria	Actinobacteria	Acidimicrobiales	unclassified	unclassified
Otu1272					2					Planctomycetes	Planctomycetacia	Planctomycetales	Planctomycetaceae	Singulisphaera
Otu1273	1									unclassified	unclassified	unclassified	unclassified	unclassified
Otu1274				3						Actinobacteria	Actinobacteria	unclassified	unclassified	unclassified
Otu1275			6				31		7	Firmicutes	Clostridia	Clostridiales	Clostridiaceae_1	Clostridium_sensu_stricto
Otu1276	1	3								TM7	TM7_class_incertae_sedis	TM7_order_incertae_sedis	TM7_family_incertae_sedis	TM7_genus_incertae_sedis
Otu1278		1								unclassified	unclassified	unclassified	unclassified	unclassified
Otu1279				1						Planctomycetes	Planctomycetacia	Planctomycetales	Planctomycetaceae	unclassified
Otu128	3			11	8					unclassified	unclassified	unclassified	unclassified	unclassified
Otu1283		1		1						unclassified	unclassified	unclassified	unclassified	unclassified
Otu1285						4				unclassified	unclassified	unclassified	unclassified	unclassified
Otu1287			1							Actinobacteria	Actinobacteria	Acidimicrobiales	Iamiaceae	Iamia
Otu1288				1						Actinobacteria	Actinobacteria	unclassified	unclassified	unclassified
Otu1289	1									Firmicutes	unclassified	unclassified	unclassified	unclassified
Otu129			19	1	1	1	18		6	Firmicutes	Bacilli	Lactobacillales	Streptococcaceae	Streptococcus
Otu1291	1									Proteobacteria	Betaproteobacteria	Burkholderiales	Oxalobacteraceae	Massilia
Otu1293	2	1		4						Verrucomicrobia	Spartobacteria	Spartobacteria_order_incertae_sedis	Spartobacteria_family_incertae_sedis	Spartobacteria_genera_incertae_sedis
Otu1294						7				Cyanobacteria_Chloroplast	unclassified	unclassified	unclassified	unclassified
Otu1295			5							Planctomycetes	Planctomycetacia	Planctomycetales	Planctomycetaceae	Singulisphaera
Otu1296				1						Planctomycetes	Planctomycetacia	Planctomycetales	Planctomycetaceae	unclassified
Otu13	145	63		8						Acidobacteria	Acidobacteria_Gp4	Acidobacteria_Gp4_order_incertae_sedis	Acidobacteria_Gp4_family_incertae_sedis	Gp4
Otu130				9		12				Firmicutes	Bacilli	Lactobacillales	Streptococcaceae	Streptococcus
Otu1303					1					Bacteroidetes	unclassified	unclassified	unclassified	unclassified
Otu1304	2	1								unclassified	unclassified	unclassified	unclassified	unclassified
Otu1307			3							TM7	TM7_class_incertae_sedis	TM7_order_incertae_sedis	TM7_family_incertae_sedis	TM7_genus_incertae_sedis
Otu1308	1	3								OD1	OD1_class_incertae_sedis	OD1_order_incertae_sedis	OD1_family_incertae_sedis	OD1_genus_incertae_sedis
Otu1309	1									unclassified	unclassified	unclassified	unclassified	unclassified
Otu131						87				Actinobacteria	Actinobacteria	Actinomycetales	Nocardiaceae	Rhodococcus
Otu1310				1						OD1	OD1_class_incertae_sedis	OD1_order_incertae_sedis	OD1_family_incertae_sedis	OD1_genus_incertae_sedis
Otu1311	1	3								Acidobacteria	Acidobacteria_Gp6	Acidobacteria_Gp6_order_incertae_sedis	Acidobacteria_Gp6_family_incertae_sedis	Gp6
Otu1312	1			2	1					Planctomycetes	Planctomycetacia	Planctomycetales	Planctomycetaceae	Singulisphaera
Otu1313				2						unclassified	unclassified	unclassified	unclassified	unclassified
Otu1314				1						WS3	WS3_class_incertae_sedis	WS3_order_incertae_sedis	WS3_family_incertae_sedis	WS3_genus_incertae_sedis
Otu1315			3							TM7	TM7_class_incertae_sedis	TM7_order_incertae_sedis	TM7_family_incertae_sedis	TM7_genus_incertae_sedis
Otu1316	1	1								Proteobacteria	Deltaproteobacteria	Myxococcales	Kofleriaceae	Kofleria
Otu1317	1									OD1	OD1_class_incertae_sedis	OD1_order_incertae_sedis	OD1_family_incertae_sedis	OD1_genus_incertae_sedis
Otu1318			17							TM7	TM7_class_incertae_sedis	TM7_order_incertae_sedis	TM7_family_incertae_sedis	TM7_genus_incertae_sedis
Otu132				6						unclassified	unclassified	unclassified	unclassified	unclassified
Otu1320					1					Proteobacteria	unclassified	unclassified	unclassified	unclassified
Otu1321				1	1					Proteobacteria	Alphaproteobacteria	Rhodospirillales	unclassified	unclassified
Otu1322				2						unclassified	unclassified	unclassified	unclassified	unclassified
Otu1323				1						Acidobacteria	Acidobacteria_Gp4	Acidobacteria_Gp4_order_incertae_sedis	Acidobacteria_Gp4_family_incertae_sedis	Gp4
Otu1324				1						unclassified	unclassified	unclassified	unclassified	unclassified
Otu1327	2									Chlamydiae	Chlamydiae	Chlamydiales	unclassified	unclassified
Otu1329			7							Gemmatimonadetes	Gemmatimonadetes	Gemmatimonadales	Gemmatimonadaceae	Gemmatimonas
Otu133	3			9						Verrucomicrobia	Subdivision3	Subdivision3_order_incertae_sedis	Subdivision3_family_incertae_sedis	3_genus_incertae_sedis
Otu1330	1			2						OD1	OD1_class_incertae_sedis	OD1_order_incertae_sedis	OD1_family_incertae_sedis	OD1_genus_incertae_sedis
Otu1331			5		1					Actinobacteria	Actinobacteria	Acidimicrobiales	unclassified	unclassified
Otu1332	3	3		1						Proteobacteria	Betaproteobacteria	unclassified	unclassified	unclassified
Otu1333					1					Bacteroidetes	Bacteroidia	Bacteroidales	unclassified	unclassified
Otu1334	1	1	1							unclassified	unclassified	unclassified	unclassified	unclassified
Otu1335		1								Bacteroidetes	unclassified	unclassified	unclassified	unclassified
Otu1337				1						Planctomycetes	Planctomycetacia	Planctomycetales	Planctomycetaceae	unclassified
Otu1339	4	1								unclassified	unclassified	unclassified	unclassified	unclassified
Otu134	7	8								Actinobacteria	Actinobacteria	unclassified	unclassified	unclassified
Otu1340	1			1						Proteobacteria	Alphaproteobacteria	unclassified	unclassified	unclassified
Otu1341									4	Proteobacteria	Betaproteobacteria	Burkholderiales	Alcaligenaceae	Bordetella
Otu1343	3	3	3			5	9			Proteobacteria	Alphaproteobacteria	Sphingomonadales	Sphingomonadaceae	Sphingomonas
Otu1344		1								Actinobacteria	Actinobacteria	unclassified	unclassified	unclassified
Otu1345		1								unclassified	unclassified	unclassified	unclassified	unclassified
Otu1346	3	1		2						Proteobacteria	Deltaproteobacteria	Myxococcales	unclassified	unclassified
Otu1347			4							unclassified	unclassified	unclassified	unclassified	unclassified
Otu1349			3							unclassified	unclassified	unclassified	unclassified	unclassified
Otu135	9	5		4	5					Proteobacteria	Betaproteobacteria	unclassified	unclassified	unclassified
Otu1350				1						Proteobacteria	Alphaproteobacteria	Rhodospirillales	unclassified	unclassified
Otu1351			6							Planctomycetes	Planctomycetacia	Planctomycetales	Planctomycetaceae	Singulisphaera
Otu1352		2		2	1					Verrucomicrobia	Opitutae	Opitutales	Opitutaceae	Opitutus
Otu1353	1	4			1					Proteobacteria	Betaproteobacteria	unclassified	unclassified	unclassified
Otu1355					1					unclassified	unclassified	unclassified	unclassified	unclassified
Otu1356		3		1	2					Proteobacteria	Betaproteobacteria	Burkholderiales	Burkholderiales_incertae_sedis	unclassified
Otu1358				1						unclassified	unclassified	unclassified	unclassified	unclassified
Otu136				17						Acidobacteria	Acidobacteria_Gp4	Acidobacteria_Gp4_order_incertae_sedis	Acidobacteria_Gp4_family_incertae_sedis	Gp4
Otu1360	1		4							Planctomycetes	Planctomycetacia	Planctomycetales	Planctomycetaceae	Schlesneria
Otu1361				1						unclassified	unclassified	unclassified	unclassified	unclassified
Otu1362	1			1						Gemmatimonadetes	Gemmatimonadetes	Gemmatimonadales	Gemmatimonadaceae	Gemmatimonas
Otu1365		1								Bacteroidetes	Flavobacteria	Flavobacteriales	Flavobacteriaceae	Flavobacterium
Otu1366				2						unclassified	unclassified	unclassified	unclassified	unclassified
Otu1367					1					Acidobacteria	Acidobacteria_Gp4	Acidobacteria_Gp4_order_incertae_sedis	Acidobacteria_Gp4_family_incertae_sedis	Gp4
Otu137	25	7								Acidobacteria	Acidobacteria_Gp1	Acidobacteria_Gp1_order_incertae_sedis	Acidobacteria_Gp1_family_incertae_sedis	Gp1
Otu1370				2						Planctomycetes	Planctomycetacia	Planctomycetales	Planctomycetaceae	unclassified
Otu1371	6									Proteobacteria	Alphaproteobacteria	Rhodospirillales	Rhodospirillaceae	unclassified
Otu1372			3			2				Armatimonadetes	Chthonomonadetes	Chthonomonadales	Chthonomonadaceae	Chthonomonas_Armatimonadetes_gp3
Otu1373	1									unclassified	unclassified	unclassified	unclassified	unclassified
Otu1374				1						Proteobacteria	Alphaproteobacteria	unclassified	unclassified	unclassified
Otu1375	1									Gemmatimonadetes	Gemmatimonadetes	Gemmatimonadales	Gemmatimonadaceae	Gemmatimonas
Otu1377				1						Acidobacteria	Acidobacteria_Gp6	Acidobacteria_Gp6_order_incertae_sedis	Acidobacteria_Gp6_family_incertae_sedis	Gp6
Otu1378	2	1	2	5	2					Actinobacteria	Actinobacteria	Actinomycetales	Pseudonocardiaceae	Pseudonocardia
Otu1379	2									Bacteroidetes	unclassified	unclassified	unclassified	unclassified
Otu138	1			6	5					Acidobacteria	Acidobacteria_Gp3	Acidobacteria_Gp3_order_incertae_sedis	Acidobacteria_Gp3_family_incertae_sedis	Gp3
Otu1380		1								Bacteroidetes	Sphingobacteria	Sphingobacteriales	Chitinophagaceae	unclassified
Otu1381				1						Planctomycetes	Planctomycetacia	Planctomycetales	Planctomycetaceae	unclassified
Otu1382				2						Acidobacteria	Acidobacteria_Gp4	Acidobacteria_Gp4_order_incertae_sedis	Acidobacteria_Gp4_family_incertae_sedis	Gp4
Otu1384								5		TM7	TM7_class_incertae_sedis	TM7_order_incertae_sedis	TM7_family_incertae_sedis	TM7_genus_incertae_sedis
Otu1385			2							unclassified	unclassified	unclassified	unclassified	unclassified
Otu1386	2									TM7	TM7_class_incertae_sedis	TM7_order_incertae_sedis	TM7_family_incertae_sedis	TM7_genus_incertae_sedis
Otu1389		1								unclassified	unclassified	unclassified	unclassified	unclassified
Otu139			9	3	16			11		unclassified	unclassified	unclassified	unclassified	unclassified
Otu1391						5				Acidobacteria	Acidobacteria_Gp4	Acidobacteria_Gp4_order_incertae_sedis	Acidobacteria_Gp4_family_incertae_sedis	Gp4
Otu1392				2						unclassified	unclassified	unclassified	unclassified	unclassified
Otu1394				1						Bacteroidetes	unclassified	unclassified	unclassified	unclassified
Otu1396				1						Proteobacteria	Deltaproteobacteria	Myxococcales	Cystobacteraceae	Anaeromyxobacter
Otu1398		1			1			3		Proteobacteria	Deltaproteobacteria	unclassified	unclassified	unclassified
Otu1399		2								Actinobacteria	Actinobacteria	unclassified	unclassified	unclassified
Otu14			3		61					Chloroflexi	Ktedonobacteria	Ktedonobacterales	unclassified	unclassified
Otu140				11						Verrucomicrobia	Spartobacteria	Spartobacteria_order_incertae_sedis	Spartobacteria_family_incertae_sedis	Spartobacteria_genera_incertae_sedis
Otu1400				2						Proteobacteria	Deltaproteobacteria	Myxococcales	unclassified	unclassified
Otu1401		4								unclassified	unclassified	unclassified	unclassified	unclassified
Otu1402	3									Proteobacteria	Alphaproteobacteria	Rhodospirillales	Rhodospirillaceae	Dongia
Otu1403					2					Planctomycetes	Planctomycetacia	Planctomycetales	Planctomycetaceae	unclassified
Otu1405	1									Bacteroidetes	unclassified	unclassified	unclassified	unclassified
Otu1406		1								Actinobacteria	Actinobacteria	Acidimicrobiales	unclassified	unclassified
Otu1407		1								unclassified	unclassified	unclassified	unclassified	unclassified
Otu1408	1	1		1						Verrucomicrobia	Spartobacteria	Spartobacteria_order_incertae_sedis	Spartobacteria_family_incertae_sedis	Spartobacteria_genera_incertae_sedis
Otu1409	2	2		1						Proteobacteria	Deltaproteobacteria	unclassified	unclassified	unclassified
Otu141				1		54		3		unclassified	unclassified	unclassified	unclassified	unclassified
Otu1411	1	2								Bacteroidetes	unclassified	unclassified	unclassified	unclassified
Otu1413								4		Proteobacteria	unclassified	unclassified	unclassified	unclassified
Otu1414				1						Proteobacteria	Deltaproteobacteria	Myxococcales	Kofleriaceae	Kofleria
Otu1415				1						Proteobacteria	Betaproteobacteria	unclassified	unclassified	unclassified
Otu1416					2					OD1	OD1_class_incertae_sedis	OD1_order_incertae_sedis	OD1_family_incertae_sedis	OD1_genus_incertae_sedis
Otu1417		2		1						Proteobacteria	Betaproteobacteria	unclassified	unclassified	unclassified
Otu1418			1							Armatimonadetes	Armatimonadia	Armatimonadales	Armatimonadaceae	Armatimonas_Armatimonadetes_gp1
Otu1419	1	2								unclassified	unclassified	unclassified	unclassified	unclassified
Otu142	20	15		2	4					Acidobacteria	Acidobacteria_Gp4	Acidobacteria_Gp4_order_incertae_sedis	Acidobacteria_Gp4_family_incertae_sedis	Gp4
Otu1424				1						unclassified	unclassified	unclassified	unclassified	unclassified
Otu1428					1					Verrucomicrobia	Spartobacteria	Spartobacteria_order_incertae_sedis	Spartobacteria_family_incertae_sedis	Spartobacteria_genera_incertae_sedis
Otu143	2	26	3							Proteobacteria	Betaproteobacteria	Burkholderiales	Oxalobacteraceae	unclassified
Otu1430		1								unclassified	unclassified	unclassified	unclassified	unclassified
Otu1431	1									OD1	OD1_class_incertae_sedis	OD1_order_incertae_sedis	OD1_family_incertae_sedis	OD1_genus_incertae_sedis
Otu1433	2	1								Acidobacteria	Acidobacteria_Gp2	Acidobacteria_Gp2_order_incertae_sedis	Acidobacteria_Gp2_family_incertae_sedis	Gp2
Otu1434		1								Actinobacteria	Actinobacteria	unclassified	unclassified	unclassified
Otu1437				2						OD1	OD1_class_incertae_sedis	OD1_order_incertae_sedis	OD1_family_incertae_sedis	OD1_genus_incertae_sedis
Otu1438					1					Proteobacteria	Alphaproteobacteria	Rhizobiales	unclassified	unclassified
Otu1439	1	1		1						Acidobacteria	Acidobacteria_Gp17	Acidobacteria_Gp17_order_incertae_sedis	Acidobacteria_Gp17_family_incertae_sedis	Gp17
Otu144		1			6					Proteobacteria	Alphaproteobacteria	Rhodospirillales	Acetobacteraceae	unclassified
Otu1440		1								OD1	OD1_class_incertae_sedis	OD1_order_incertae_sedis	OD1_family_incertae_sedis	OD1_genus_incertae_sedis
Otu1441				1						unclassified	unclassified	unclassified	unclassified	unclassified
Otu1447				2						Proteobacteria	Deltaproteobacteria	Myxococcales	Cystobacteraceae	unclassified
Otu1448	1									Acidobacteria	Acidobacteria_Gp4	Acidobacteria_Gp4_order_incertae_sedis	Acidobacteria_Gp4_family_incertae_sedis	Gp4
Otu1449				2						Acidobacteria	Acidobacteria_Gp7	Acidobacteria_Gp7_order_incertae_sedis	Acidobacteria_Gp7_family_incertae_sedis	Gp7
Otu145	16	12		4						Proteobacteria	Betaproteobacteria	unclassified	unclassified	unclassified
Otu1450				1						Proteobacteria	Gammaproteobacteria	unclassified	unclassified	unclassified
Otu1454		2								Proteobacteria	Deltaproteobacteria	Myxococcales	unclassified	unclassified
Otu1456	1									Actinobacteria	Actinobacteria	Actinomycetales	Propionibacteriaceae	unclassified
Otu1458		1								Proteobacteria	Betaproteobacteria	unclassified	unclassified	unclassified
Otu1459				3						Proteobacteria	unclassified	unclassified	unclassified	unclassified
Otu146	8	6	52	8	5	108		107	3	Actinobacteria	Actinobacteria	Actinomycetales	unclassified	unclassified
Otu1462	1									Proteobacteria	Deltaproteobacteria	Bdellovibrionales	Bdellovibrionaceae	Vampirovibrio
Otu1463				1						Planctomycetes	Planctomycetacia	Planctomycetales	Planctomycetaceae	unclassified
Otu1466		1						8		unclassified	unclassified	unclassified	unclassified	unclassified
Otu1467	4									unclassified	unclassified	unclassified	unclassified	unclassified
Otu1468								4		Planctomycetes	Planctomycetacia	Planctomycetales	Planctomycetaceae	Singulisphaera
Otu1469		1								Proteobacteria	Alphaproteobacteria	unclassified	unclassified	unclassified
Otu147	1			18	2					Bacteroidetes	Sphingobacteria	Sphingobacteriales	Chitinophagaceae	Chitinophaga
Otu1470		1								Verrucomicrobia	Subdivision3	Subdivision3_order_incertae_sedis	Subdivision3_family_incertae_sedis	3_genus_incertae_sedis
Otu1471				1				5		Acidobacteria	Acidobacteria_Gp4	Acidobacteria_Gp4_order_incertae_sedis	Acidobacteria_Gp4_family_incertae_sedis	Gp4
Otu1473	3	1								Planctomycetes	Planctomycetacia	Planctomycetales	Planctomycetaceae	Zavarzinella
Otu1476				2						Chloroflexi	Thermomicrobia	unclassified	unclassified	unclassified
Otu1477				1	1					unclassified	unclassified	unclassified	unclassified	unclassified
Otu1479					1					OD1	OD1_class_incertae_sedis	OD1_order_incertae_sedis	OD1_family_incertae_sedis	OD1_genus_incertae_sedis
Otu148	1	8								Proteobacteria	Betaproteobacteria	Burkholderiales	Oxalobacteraceae	Collimonas
Otu1482	2									OD1	OD1_class_incertae_sedis	OD1_order_incertae_sedis	OD1_family_incertae_sedis	OD1_genus_incertae_sedis
Otu1484	2	3								unclassified	unclassified	unclassified	unclassified	unclassified
Otu1485				1						Planctomycetes	Planctomycetacia	Planctomycetales	Planctomycetaceae	unclassified
Otu1486				1						TM7	TM7_class_incertae_sedis	TM7_order_incertae_sedis	TM7_family_incertae_sedis	TM7_genus_incertae_sedis
Otu1487				2						unclassified	unclassified	unclassified	unclassified	unclassified
Otu1488			2							Bacteroidetes	Sphingobacteria	Sphingobacteriales	unclassified	unclassified
Otu1489				1						Proteobacteria	Alphaproteobacteria	unclassified	unclassified	unclassified
Otu149					5			2		Planctomycetes	Planctomycetacia	Planctomycetales	Planctomycetaceae	unclassified
Otu1490						5	4		1	Proteobacteria	Gammaproteobacteria	Oceanospirillales	Oceanospirillaceae	Marinomonas
Otu1492					1					OD1	OD1_class_incertae_sedis	OD1_order_incertae_sedis	OD1_family_incertae_sedis	OD1_genus_incertae_sedis
Otu1494			2							Gemmatimonadetes	Gemmatimonadetes	Gemmatimonadales	Gemmatimonadaceae	Gemmatimonas
Otu1496				1						Verrucomicrobia	Spartobacteria	Spartobacteria_order_incertae_sedis	Spartobacteria_family_incertae_sedis	Spartobacteria_genera_incertae_sedis
Otu1497				1						Verrucomicrobia	unclassified	unclassified	unclassified	unclassified
Otu1498	1	1								unclassified	unclassified	unclassified	unclassified	unclassified
Otu1499				1						OD1	OD1_class_incertae_sedis	OD1_order_incertae_sedis	OD1_family_incertae_sedis	OD1_genus_incertae_sedis
Otu15		73	2	3			7		2	Proteobacteria	Gammaproteobacteria	Pseudomonadales	Pseudomonadaceae	Pseudomonas
Otu150	1		5	1	7					Proteobacteria	Alphaproteobacteria	Sphingomonadales	Sphingomonadaceae	unclassified
Otu1504				1						unclassified	unclassified	unclassified	unclassified	unclassified
Otu1506		1						1		Actinobacteria	Actinobacteria	unclassified	unclassified	unclassified
Otu1507				3						unclassified	unclassified	unclassified	unclassified	unclassified
Otu1509	1									Acidobacteria	Acidobacteria_Gp17	Acidobacteria_Gp17_order_incertae_sedis	Acidobacteria_Gp17_family_incertae_sedis	Gp17
Otu151					5			3	8	Firmicutes	Bacilli	Bacillales	Staphylococcaceae	Staphylococcus
Otu1512					1					unclassified	unclassified	unclassified	unclassified	unclassified
Otu1513				1						Armatimonadetes	Armatimonadetes_gp5_class_incertae_sedis	Armatimonadetes_gp5_order_incetae_sedis	Armatimonadetes_gp5_family_incetae_sedis	Armatimonadetes_gp5
Otu1514				1						unclassified	unclassified	unclassified	unclassified	unclassified
Otu1515				1						Proteobacteria	Betaproteobacteria	Burkholderiales	unclassified	unclassified
Otu1517	1			1						Planctomycetes	Planctomycetacia	Planctomycetales	Planctomycetaceae	unclassified
Otu1519					1					Firmicutes	Clostridia	Clostridiales	unclassified	unclassified
Otu152	4	4		11						Acidobacteria	Acidobacteria_Gp4	Acidobacteria_Gp4_order_incertae_sedis	Acidobacteria_Gp4_family_incertae_sedis	Gp4
Otu1520					2	1				unclassified	unclassified	unclassified	unclassified	unclassified
Otu1521			2							Proteobacteria	Alphaproteobacteria	Caulobacterales	Caulobacteraceae	Phenylobacterium
Otu1522				1						unclassified	unclassified	unclassified	unclassified	unclassified
Otu1524					1					Verrucomicrobia	unclassified	unclassified	unclassified	unclassified
Otu1525		1								unclassified	unclassified	unclassified	unclassified	unclassified
Otu1526			1							Verrucomicrobia	Subdivision3	Subdivision3_order_incertae_sedis	Subdivision3_family_incertae_sedis	3_genus_incertae_sedis
Otu1527	3									unclassified	unclassified	unclassified	unclassified	unclassified
Otu1528				2	1					Proteobacteria	Alphaproteobacteria	unclassified	unclassified	unclassified
Otu1529		2		1						WS3	WS3_class_incertae_sedis	WS3_order_incertae_sedis	WS3_family_incertae_sedis	WS3_genus_incertae_sedis
Otu153	18	10		9	7					unclassified	unclassified	unclassified	unclassified	unclassified
Otu1530	3									TM7	TM7_class_incertae_sedis	TM7_order_incertae_sedis	TM7_family_incertae_sedis	TM7_genus_incertae_sedis
Otu1532	1									Proteobacteria	Deltaproteobacteria	unclassified	unclassified	unclassified
Otu1534						6				Armatimonadetes	Armatimonadia	Armatimonadales	Armatimonadaceae	Armatimonas_Armatimonadetes_gp1
Otu1536					1					Bacteroidetes	Sphingobacteria	Sphingobacteriales	Chitinophagaceae	unclassified
Otu1537				1						unclassified	unclassified	unclassified	unclassified	unclassified
Otu1538					2					unclassified	unclassified	unclassified	unclassified	unclassified
Otu1539		2								Firmicutes	unclassified	unclassified	unclassified	unclassified
Otu154	5	4		8	5					Verrucomicrobia	unclassified	unclassified	unclassified	unclassified
Otu1540				1						Actinobacteria	Actinobacteria	Actinomycetales	Pseudonocardiaceae	unclassified
Otu1542				1						unclassified	unclassified	unclassified	unclassified	unclassified
Otu1543		1	3		1					unclassified	unclassified	unclassified	unclassified	unclassified
Otu1544				2						Bacteroidetes	unclassified	unclassified	unclassified	unclassified
Otu1545					1					Bacteroidetes	Bacteroidia	Bacteroidales	Rikenellaceae	unclassified
Otu1549				2						Proteobacteria	Alphaproteobacteria	unclassified	unclassified	unclassified
Otu155				6						Proteobacteria	Betaproteobacteria	unclassified	unclassified	unclassified
Otu1550					1					Proteobacteria	unclassified	unclassified	unclassified	unclassified
Otu1551			3	1						Actinobacteria	Actinobacteria	Solirubrobacterales	unclassified	unclassified
Otu1552		1								unclassified	unclassified	unclassified	unclassified	unclassified
Otu1553	1	1		2						unclassified	unclassified	unclassified	unclassified	unclassified
Otu1555				1						Proteobacteria	Gammaproteobacteria	Legionellales	Coxiellaceae	Aquicella
Otu1559	1		4							Proteobacteria	Deltaproteobacteria	Myxococcales	unclassified	unclassified
Otu156				6	2			8		Actinobacteria	Actinobacteria	Acidimicrobiales	Acidimicrobineae_incertae_sedis	Aciditerrimonas
Otu1560				1						Proteobacteria	Gammaproteobacteria	Xanthomonadales	Xanthomonadaceae	Luteimonas
Otu1561				1						unclassified	unclassified	unclassified	unclassified	unclassified
Otu1562	2									unclassified	unclassified	unclassified	unclassified	unclassified
Otu1565		1								Proteobacteria	Gammaproteobacteria	unclassified	unclassified	unclassified
Otu1566								1		unclassified	unclassified	unclassified	unclassified	unclassified
Otu1568								3		unclassified	unclassified	unclassified	unclassified	unclassified
Otu157	3				2					Acidobacteria	Acidobacteria_Gp3	Acidobacteria_Gp3_order_incertae_sedis	Acidobacteria_Gp3_family_incertae_sedis	Gp3
Otu1573	1			2						TM7	TM7_class_incertae_sedis	TM7_order_incertae_sedis	TM7_family_incertae_sedis	TM7_genus_incertae_sedis
Otu1574	1		1					2		Acidobacteria	Acidobacteria_Gp1	Acidobacteria_Gp1_order_incertae_sedis	Acidobacteria_Gp1_family_incertae_sedis	Gp1
Otu1575				1	1					Proteobacteria	Gammaproteobacteria	unclassified	unclassified	unclassified
Otu1576		1								Actinobacteria	Actinobacteria	unclassified	unclassified	unclassified
Otu1577									3	Cyanobacteria_Chloroplast	Cyanobacteria	Cyanobacteria_order_incertae_sedis	Family_I	GpI
Otu1578	1	2		2						Planctomycetes	Planctomycetacia	Planctomycetales	Planctomycetaceae	unclassified
Otu1579			3					1		Bacteroidetes	Sphingobacteria	Sphingobacteriales	Chitinophagaceae	Segetibacter
Otu158	6	5		12						unclassified	unclassified	unclassified	unclassified	unclassified
Otu1581			2	1				5		Gemmatimonadetes	Gemmatimonadetes	Gemmatimonadales	Gemmatimonadaceae	Gemmatimonas
Otu1582						4				unclassified	unclassified	unclassified	unclassified	unclassified
Otu1584						2				Firmicutes	Bacilli	Lactobacillales	Lactobacillaceae	Lactobacillus
Otu1585				1						Planctomycetes	Planctomycetacia	Planctomycetales	Planctomycetaceae	unclassified
Otu1586		1								unclassified	unclassified	unclassified	unclassified	unclassified
Otu1588	1									Planctomycetes	Planctomycetacia	Planctomycetales	Planctomycetaceae	unclassified
Otu1589							12		3	Proteobacteria	Gammaproteobacteria	Xanthomonadales	Xanthomonadaceae	Stenotrophomonas
Otu159	13	3								Proteobacteria	Alphaproteobacteria	Rhodospirillales	unclassified	unclassified
Otu1590	1	1								Bacteroidetes	unclassified	unclassified	unclassified	unclassified
Otu1593					1					Proteobacteria	Betaproteobacteria	Burkholderiales	unclassified	unclassified
Otu1598		1								unclassified	unclassified	unclassified	unclassified	unclassified
Otu16	2	1	141	17	20	108	586	125	694	Firmicutes	Clostridia	Clostridiales	Clostridiaceae_1	Clostridium_sensu_stricto
Otu160	4	4			7					Actinobacteria	Actinobacteria	Actinomycetales	unclassified	unclassified
Otu1600			1							unclassified	unclassified	unclassified	unclassified	unclassified
Otu1601				1						Proteobacteria	unclassified	unclassified	unclassified	unclassified
Otu1603			2							Actinobacteria	Actinobacteria	Actinomycetales	Mycobacteriaceae	Mycobacterium
Otu1605	1	2								Proteobacteria	Alphaproteobacteria	Rhodospirillales	unclassified	unclassified
Otu1607					1					Proteobacteria	Gammaproteobacteria	unclassified	unclassified	unclassified
Otu1608	5	6		16						Verrucomicrobia	Spartobacteria	Spartobacteria_order_incertae_sedis	Spartobacteria_family_incertae_sedis	Spartobacteria_genera_incertae_sedis
Otu161				10						unclassified	unclassified	unclassified	unclassified	unclassified
Otu1610			2							Firmicutes	Clostridia	Clostridiales	Ruminococcaceae	Faecalibacterium
Otu1611	2									unclassified	unclassified	unclassified	unclassified	unclassified
Otu1612					1					OD1	OD1_class_incertae_sedis	OD1_order_incertae_sedis	OD1_family_incertae_sedis	OD1_genus_incertae_sedis
Otu1614		1								Acidobacteria	Acidobacteria_Gp5	Acidobacteria_Gp5_order_incertae_sedis	Acidobacteria_Gp5_family_incertae_sedis	Gp5
Otu1615	2			1	1					Proteobacteria	Deltaproteobacteria	Myxococcales	Polyangiaceae	Byssovorax
Otu1616				1						Proteobacteria	Deltaproteobacteria	Myxococcales	unclassified	unclassified
Otu1617		2								Bacteroidetes	Sphingobacteria	Sphingobacteriales	unclassified	unclassified
Otu162		12	3			8			8	Proteobacteria	Gammaproteobacteria	Pseudomonadales	Pseudomonadaceae	Pseudomonas
Otu1620					3	1				Proteobacteria	Alphaproteobacteria	Rhodospirillales	Acetobacteraceae	unclassified
Otu1621				1						OD1	OD1_class_incertae_sedis	OD1_order_incertae_sedis	OD1_family_incertae_sedis	OD1_genus_incertae_sedis
Otu1625				1						Acidobacteria	Acidobacteria_Gp16	Acidobacteria_Gp16_order_incertae_sedis	Acidobacteria_Gp16_family_incertae_sedis	Gp16
Otu1626					1					Proteobacteria	unclassified	unclassified	unclassified	unclassified
Otu1627					1			6		TM7	TM7_class_incertae_sedis	TM7_order_incertae_sedis	TM7_family_incertae_sedis	TM7_genus_incertae_sedis
Otu1628		1		1						Proteobacteria	Betaproteobacteria	unclassified	unclassified	unclassified
Otu1629			6							Bacteroidetes	Sphingobacteria	Sphingobacteriales	Chitinophagaceae	unclassified
Otu163	10	8		6	3					Proteobacteria	Alphaproteobacteria	Caulobacterales	Caulobacteraceae	Phenylobacterium
Otu1631				1						TM7	TM7_class_incertae_sedis	TM7_order_incertae_sedis	TM7_family_incertae_sedis	TM7_genus_incertae_sedis
Otu1632				1						Planctomycetes	Planctomycetacia	Planctomycetales	Planctomycetaceae	unclassified
Otu1633		2								unclassified	unclassified	unclassified	unclassified	unclassified
Otu1636	2									OD1	OD1_class_incertae_sedis	OD1_order_incertae_sedis	OD1_family_incertae_sedis	OD1_genus_incertae_sedis
Otu1637	1									Actinobacteria	Actinobacteria	unclassified	unclassified	unclassified
Otu1638	1	1	3		12					Verrucomicrobia	Spartobacteria	Spartobacteria_order_incertae_sedis	Spartobacteria_family_incertae_sedis	Spartobacteria_genera_incertae_sedis
Otu164	1	2		9						unclassified	unclassified	unclassified	unclassified	unclassified
Otu1640	1									unclassified	unclassified	unclassified	unclassified	unclassified
Otu1641	1									Proteobacteria	Betaproteobacteria	Rhodocyclales	Rhodocyclaceae	unclassified
Otu1642				2						Acidobacteria	Acidobacteria_Gp4	Acidobacteria_Gp4_order_incertae_sedis	Acidobacteria_Gp4_family_incertae_sedis	Gp4
Otu1643					1					Proteobacteria	unclassified	unclassified	unclassified	unclassified
Otu1644							13			Bacteroidetes	Bacteroidia	Bacteroidales	unclassified	unclassified
Otu1648	1									Acidobacteria	Acidobacteria_Gp1	Acidobacteria_Gp1_order_incertae_sedis	Acidobacteria_Gp1_family_incertae_sedis	Gp1
Otu165		1			13					unclassified	unclassified	unclassified	unclassified	unclassified
Otu1650				2						Proteobacteria	Gammaproteobacteria	unclassified	unclassified	unclassified
Otu1651				1						unclassified	unclassified	unclassified	unclassified	unclassified
Otu1652						6		1		unclassified	unclassified	unclassified	unclassified	unclassified
Otu1654			4							unclassified	unclassified	unclassified	unclassified	unclassified
Otu1657			5							unclassified	unclassified	unclassified	unclassified	unclassified
Otu1659			5							Planctomycetes	Planctomycetacia	Planctomycetales	Planctomycetaceae	Singulisphaera
Otu166	20	10		4	2					Proteobacteria	Alphaproteobacteria	Rhodospirillales	Rhodospirillaceae	unclassified
Otu1661				1						unclassified	unclassified	unclassified	unclassified	unclassified
Otu1662				1						Acidobacteria	Acidobacteria_Gp17	Acidobacteria_Gp17_order_incertae_sedis	Acidobacteria_Gp17_family_incertae_sedis	Gp17
Otu1663	2				1					unclassified	unclassified	unclassified	unclassified	unclassified
Otu1664	1	2								Planctomycetes	Planctomycetacia	Planctomycetales	Planctomycetaceae	unclassified
Otu1666			5							Verrucomicrobia	Spartobacteria	Spartobacteria_order_incertae_sedis	Spartobacteria_family_incertae_sedis	Spartobacteria_genera_incertae_sedis
Otu1668				1						Proteobacteria	unclassified	unclassified	unclassified	unclassified
Otu1669				1						Actinobacteria	Actinobacteria	unclassified	unclassified	unclassified
Otu167					4					Bacteroidetes	Sphingobacteria	Sphingobacteriales	Sphingobacteriaceae	Mucilaginibacter
Otu1670			4							OD1	OD1_class_incertae_sedis	OD1_order_incertae_sedis	OD1_family_incertae_sedis	OD1_genus_incertae_sedis
Otu1671				1						unclassified	unclassified	unclassified	unclassified	unclassified
Otu1675			3							TM7	TM7_class_incertae_sedis	TM7_order_incertae_sedis	TM7_family_incertae_sedis	TM7_genus_incertae_sedis
Otu1676			4							TM7	TM7_class_incertae_sedis	TM7_order_incertae_sedis	TM7_family_incertae_sedis	TM7_genus_incertae_sedis
Otu1677	1	1								Proteobacteria	unclassified	unclassified	unclassified	unclassified
Otu1679			5							unclassified	unclassified	unclassified	unclassified	unclassified
Otu168			3		11					unclassified	unclassified	unclassified	unclassified	unclassified
Otu1682	1									Bacteroidetes	unclassified	unclassified	unclassified	unclassified
Otu1683						6				Bacteroidetes	Sphingobacteria	Sphingobacteriales	Chitinophagaceae	unclassified
Otu1687		1								Proteobacteria	Betaproteobacteria	Rhodocyclales	Rhodocyclaceae	unclassified
Otu1688						3				Bacteroidetes	Flavobacteria	Flavobacteriales	Flavobacteriaceae	Capnocytophaga
Otu169	26	10		4						Acidobacteria	Acidobacteria_Gp3	Acidobacteria_Gp3_order_incertae_sedis	Acidobacteria_Gp3_family_incertae_sedis	Gp3
Otu1690						5				Verrucomicrobia	Verrucomicrobiae	Verrucomicrobiales	Verrucomicrobiaceae	Akkermansia
Otu1691				1						unclassified	unclassified	unclassified	unclassified	unclassified
Otu1692			1			1	8	5	9	Proteobacteria	Gammaproteobacteria	Enterobacteriales	Enterobacteriaceae	unclassified
Otu1695						6				Proteobacteria	Alphaproteobacteria	Sphingomonadales	Sphingomonadaceae	Sphingomonas
Otu1696	1									unclassified	unclassified	unclassified	unclassified	unclassified
Otu1698	2			1						Acidobacteria	Acidobacteria_Gp3	Acidobacteria_Gp3_order_incertae_sedis	Acidobacteria_Gp3_family_incertae_sedis	Gp3
Otu1699		2		1						unclassified	unclassified	unclassified	unclassified	unclassified
Otu17				1	43					Chloroflexi	Ktedonobacteria	Ktedonobacterales	unclassified	unclassified
Otu170	2	1	58	3	14	61		6		Actinobacteria	Actinobacteria	Solirubrobacterales	unclassified	unclassified
Otu1701	2	1								Verrucomicrobia	Spartobacteria	Spartobacteria_order_incertae_sedis	Spartobacteria_family_incertae_sedis	Spartobacteria_genera_incertae_sedis
Otu1702				1						Armatimonadetes	Armatimonadetes_gp5_class_incertae_sedis	Armatimonadetes_gp5_order_incetae_sedis	Armatimonadetes_gp5_family_incetae_sedis	Armatimonadetes_gp5
Otu1703	4	1								Proteobacteria	Betaproteobacteria	unclassified	unclassified	unclassified
Otu1704		1								Proteobacteria	Gammaproteobacteria	unclassified	unclassified	unclassified
Otu1705		1						3		Planctomycetes	Planctomycetacia	Planctomycetales	Planctomycetaceae	unclassified
Otu1708				1						Verrucomicrobia	unclassified	unclassified	unclassified	unclassified
Otu1709	1									unclassified	unclassified	unclassified	unclassified	unclassified
Otu171	14	8		4						Proteobacteria	Alphaproteobacteria	unclassified	unclassified	unclassified
Otu1711			1	2						unclassified	unclassified	unclassified	unclassified	unclassified
Otu1712		1								Proteobacteria	Deltaproteobacteria	Myxococcales	Kofleriaceae	Kofleria
Otu1714						1		8		Firmicutes	Bacilli	Bacillales	Staphylococcaceae	Staphylococcus
Otu1717	1									Bacteroidetes	unclassified	unclassified	unclassified	unclassified
Otu1718			3							Actinobacteria	Actinobacteria	Acidimicrobiales	Acidimicrobiaceae	Ilumatobacter
Otu172	8	9		10						Proteobacteria	Betaproteobacteria	unclassified	unclassified	unclassified
Otu1721				1						Actinobacteria	Actinobacteria	unclassified	unclassified	unclassified
Otu1722				1						Gemmatimonadetes	Gemmatimonadetes	Gemmatimonadales	Gemmatimonadaceae	Gemmatimonas
Otu1723							12			Firmicutes	Negativicutes	Selenomonadales	Veillonellaceae	Veillonella
Otu1725	1	2								Planctomycetes	unclassified	unclassified	unclassified	unclassified
Otu1729					2					Armatimonadetes	Armatimonadia	Armatimonadales	Armatimonadaceae	Armatimonas_Armatimonadetes_gp1
Otu173				3						Actinobacteria	Actinobacteria	Actinomycetales	unclassified	unclassified
Otu1733		1								OD1	OD1_class_incertae_sedis	OD1_order_incertae_sedis	OD1_family_incertae_sedis	OD1_genus_incertae_sedis
Otu1734	1									Verrucomicrobia	unclassified	unclassified	unclassified	unclassified
Otu1735	2	1								unclassified	unclassified	unclassified	unclassified	unclassified
Otu1736			4	1						Bacteroidetes	unclassified	unclassified	unclassified	unclassified
Otu1738					1					Armatimonadetes	Armatimonadia	Armatimonadales	Armatimonadaceae	Armatimonas_Armatimonadetes_gp1
Otu174			3		2	98		1		Proteobacteria	Alphaproteobacteria	Rhodospirillales	Acetobacteraceae	unclassified
Otu1740		1								Proteobacteria	Alphaproteobacteria	unclassified	unclassified	unclassified
Otu1742	2									Verrucomicrobia	Subdivision3	Subdivision3_order_incertae_sedis	Subdivision3_family_incertae_sedis	3_genus_incertae_sedis
Otu1747								4		unclassified	unclassified	unclassified	unclassified	unclassified
Otu1748				1						Acidobacteria	Acidobacteria_Gp7	Acidobacteria_Gp7_order_incertae_sedis	Acidobacteria_Gp7_family_incertae_sedis	Gp7
Otu175				4	3					TM7	TM7_class_incertae_sedis	TM7_order_incertae_sedis	TM7_family_incertae_sedis	TM7_genus_incertae_sedis
Otu1750				1						Proteobacteria	Deltaproteobacteria	unclassified	unclassified	unclassified
Otu1752		1								unclassified	unclassified	unclassified	unclassified	unclassified
Otu1754						3				unclassified	unclassified	unclassified	unclassified	unclassified
Otu1759	1	1								Acidobacteria	Acidobacteria_Gp6	Acidobacteria_Gp6_order_incertae_sedis	Acidobacteria_Gp6_family_incertae_sedis	Gp6
Otu176			2	2	4	7	31	9	35	Firmicutes	Clostridia	Clostridiales	Clostridiaceae_1	Clostridium_sensu_stricto
Otu1760	1									Bacteroidetes	unclassified	unclassified	unclassified	unclassified
Otu1762		1			1					unclassified	unclassified	unclassified	unclassified	unclassified
Otu1763			1							Firmicutes	Clostridia	Clostridiales	Ruminococcaceae	Ruminococcus
Otu1764	1	1								Verrucomicrobia	unclassified	unclassified	unclassified	unclassified
Otu1766			3							unclassified	unclassified	unclassified	unclassified	unclassified
Otu1768	1									Proteobacteria	Deltaproteobacteria	Myxococcales	Cystobacteraceae	Anaeromyxobacter
Otu1769				1						unclassified	unclassified	unclassified	unclassified	unclassified
Otu177	6	15		2						unclassified	unclassified	unclassified	unclassified	unclassified
Otu1770	1	1								TM7	TM7_class_incertae_sedis	TM7_order_incertae_sedis	TM7_family_incertae_sedis	TM7_genus_incertae_sedis
Otu1774				1						unclassified	unclassified	unclassified	unclassified	unclassified
Otu1776						3				Firmicutes	Clostridia	Clostridiales	Lachnospiraceae	Clostridium_XlVa
Otu1779	1									Acidobacteria	Acidobacteria_Gp2	Acidobacteria_Gp2_order_incertae_sedis	Acidobacteria_Gp2_family_incertae_sedis	Gp2
Otu1780			5							Firmicutes	Clostridia	Clostridiales	Ruminococcaceae	unclassified
Otu1782				3						Actinobacteria	Actinobacteria	unclassified	unclassified	unclassified
Otu1787	3									Actinobacteria	Actinobacteria	Actinomycetales	unclassified	unclassified
Otu1789					1					unclassified	unclassified	unclassified	unclassified	unclassified
Otu179				13						Bacteroidetes	Sphingobacteria	Sphingobacteriales	Chitinophagaceae	unclassified
Otu1790		2				2				Acidobacteria	Acidobacteria_Gp4	Acidobacteria_Gp4_order_incertae_sedis	Acidobacteria_Gp4_family_incertae_sedis	Gp4
Otu1792				3						Acidobacteria	Acidobacteria_Gp3	Acidobacteria_Gp3_order_incertae_sedis	Acidobacteria_Gp3_family_incertae_sedis	Gp3
Otu1793		3								Armatimonadetes	Armatimonadetes_gp5_class_incertae_sedis	Armatimonadetes_gp5_order_incetae_sedis	Armatimonadetes_gp5_family_incetae_sedis	Armatimonadetes_gp5
Otu1794				1						Verrucomicrobia	Spartobacteria	Spartobacteria_order_incertae_sedis	Spartobacteria_family_incertae_sedis	Spartobacteria_genera_incertae_sedis
Otu1797		1	4							Bacteroidetes	Sphingobacteria	Sphingobacteriales	Chitinophagaceae	unclassified
Otu1799				1						Actinobacteria	Actinobacteria	unclassified	unclassified	unclassified
Otu18		51								Proteobacteria	Gammaproteobacteria	Xanthomonadales	Xanthomonadaceae	Luteibacter
Otu180					3					Firmicutes	Bacilli	Lactobacillales	Lactobacillaceae	Lactobacillus
Otu1803		1								unclassified	unclassified	unclassified	unclassified	unclassified
Otu1805	2	1		2						unclassified	unclassified	unclassified	unclassified	unclassified
Otu1807	2	1								unclassified	unclassified	unclassified	unclassified	unclassified
Otu1809		1			1					Proteobacteria	Deltaproteobacteria	Bdellovibrionales	Bdellovibrionaceae	Vampirovibrio
Otu181	3	10		1	1					Proteobacteria	Gammaproteobacteria	Xanthomonadales	Xanthomonadaceae	unclassified
Otu1810				1						Planctomycetes	Planctomycetacia	Planctomycetales	Planctomycetaceae	unclassified
Otu1811		1								unclassified	unclassified	unclassified	unclassified	unclassified
Otu1814				1				2		Proteobacteria	Deltaproteobacteria	Myxococcales	unclassified	unclassified
Otu1815				1						Verrucomicrobia	unclassified	unclassified	unclassified	unclassified
Otu1819				1						Verrucomicrobia	Spartobacteria	Spartobacteria_order_incertae_sedis	Spartobacteria_family_incertae_sedis	Spartobacteria_genera_incertae_sedis
Otu182		2	19	3	12					Gemmatimonadetes	Gemmatimonadetes	Gemmatimonadales	Gemmatimonadaceae	Gemmatimonas
Otu1823		1								unclassified	unclassified	unclassified	unclassified	unclassified
Otu1825	1	1								Proteobacteria	unclassified	unclassified	unclassified	unclassified
Otu1827		1								unclassified	unclassified	unclassified	unclassified	unclassified
Otu1829		1		1						Proteobacteria	Deltaproteobacteria	Myxococcales	Cystobacteraceae	unclassified
Otu183	1									Armatimonadetes	Armatimonadetes_gp5_class_incertae_sedis	Armatimonadetes_gp5_order_incetae_sedis	Armatimonadetes_gp5_family_incetae_sedis	Armatimonadetes_gp5
Otu1831	2									unclassified	unclassified	unclassified	unclassified	unclassified
Otu1832				1						Proteobacteria	Alphaproteobacteria	unclassified	unclassified	unclassified
Otu1834				3						unclassified	unclassified	unclassified	unclassified	unclassified
Otu1835	2	2		2				1		Verrucomicrobia	Spartobacteria	Spartobacteria_order_incertae_sedis	Spartobacteria_family_incertae_sedis	Spartobacteria_genera_incertae_sedis
Otu1836	2	1		1						Proteobacteria	Betaproteobacteria	unclassified	unclassified	unclassified
Otu184			6	7	9	40		6		unclassified	unclassified	unclassified	unclassified	unclassified
Otu1840				1						unclassified	unclassified	unclassified	unclassified	unclassified
Otu1844						3				Chloroflexi	unclassified	unclassified	unclassified	unclassified
Otu1846			3	1						unclassified	unclassified	unclassified	unclassified	unclassified
Otu1848				1						Bacteroidetes	unclassified	unclassified	unclassified	unclassified
Otu185				3						Bacteroidetes	Sphingobacteria	Sphingobacteriales	Chitinophagaceae	unclassified
Otu1850				1						unclassified	unclassified	unclassified	unclassified	unclassified
Otu1851	1									unclassified	unclassified	unclassified	unclassified	unclassified
Otu1852			1		1					unclassified	unclassified	unclassified	unclassified	unclassified
Otu1854			3							Verrucomicrobia	unclassified	unclassified	unclassified	unclassified
Otu1855					2					Planctomycetes	Planctomycetacia	Planctomycetales	Planctomycetaceae	unclassified
Otu1856			1							OD1	OD1_class_incertae_sedis	OD1_order_incertae_sedis	OD1_family_incertae_sedis	OD1_genus_incertae_sedis
Otu1857				1						unclassified	unclassified	unclassified	unclassified	unclassified
Otu1859				2						unclassified	unclassified	unclassified	unclassified	unclassified
Otu186		1			3		12			Proteobacteria	Gammaproteobacteria	Xanthomonadales	Xanthomonadaceae	unclassified
Otu1862		1								unclassified	unclassified	unclassified	unclassified	unclassified
Otu1863				1						Proteobacteria	Gammaproteobacteria	Legionellales	Coxiellaceae	Aquicella
Otu1867	1				1					Proteobacteria	Alphaproteobacteria	unclassified	unclassified	unclassified
Otu1868		2								Planctomycetes	Planctomycetacia	Planctomycetales	Planctomycetaceae	Singulisphaera
Otu1869				1						Acidobacteria	Acidobacteria_Gp25	Acidobacteria_Gp25_order_incertae_sedis	Acidobacteria_Gp25_family_incertae_sedis	Gp25
Otu187	6	9								Acidobacteria	Acidobacteria_Gp1	Acidobacteria_Gp1_order_incertae_sedis	Acidobacteria_Gp1_family_incertae_sedis	Gp1
Otu1870	1	1								Bacteroidetes	Sphingobacteria	Sphingobacteriales	Chitinophagaceae	Terrimonas
Otu1871	1	2								unclassified	unclassified	unclassified	unclassified	unclassified
Otu1875				1						Actinobacteria	Actinobacteria	unclassified	unclassified	unclassified
Otu1876			2							Proteobacteria	Gammaproteobacteria	Xanthomonadales	Xanthomonadaceae	Rhodanobacter
Otu1879					1			3		Planctomycetes	Planctomycetacia	Planctomycetales	Planctomycetaceae	unclassified
Otu188	10	10								unclassified	unclassified	unclassified	unclassified	unclassified
Otu1881				1						unclassified	unclassified	unclassified	unclassified	unclassified
Otu1882	1									unclassified	unclassified	unclassified	unclassified	unclassified
Otu1884					1					Proteobacteria	Alphaproteobacteria	Rhodospirillales	Acetobacteraceae	unclassified
Otu1886			1							Acidobacteria	Acidobacteria_Gp3	Acidobacteria_Gp3_order_incertae_sedis	Acidobacteria_Gp3_family_incertae_sedis	Gp3
Otu1889				1						Planctomycetes	Planctomycetacia	Planctomycetales	Planctomycetaceae	unclassified
Otu189		16	13							Bacteroidetes	Sphingobacteria	Sphingobacteriales	Sphingobacteriaceae	Mucilaginibacter
Otu1890	2				1					Proteobacteria	Betaproteobacteria	Burkholderiales	Comamonadaceae	Albidiferax
Otu1891	2	1								Actinobacteria	Actinobacteria	Actinomycetales	Nocardioidaceae	unclassified
Otu1892	1			1						Planctomycetes	Planctomycetacia	Planctomycetales	Planctomycetaceae	unclassified
Otu1893						5				Firmicutes	Negativicutes	Selenomonadales	Veillonellaceae	unclassified
Otu1897			1							Armatimonadetes	Chthonomonadetes	Chthonomonadales	Chthonomonadaceae	Chthonomonas_Armatimonadetes_gp3
Otu1898			2							Proteobacteria	unclassified	unclassified	unclassified	unclassified
Otu19	1	1		29	3					Actinobacteria	Actinobacteria	Acidimicrobiales	unclassified	unclassified
Otu190					4					Planctomycetes	Planctomycetacia	Planctomycetales	Planctomycetaceae	unclassified
Otu1900		1								Proteobacteria	Alphaproteobacteria	Rhodospirillales	unclassified	unclassified
Otu1901						1				Actinobacteria	Actinobacteria	Rubrobacterales	Rubrobacteraceae	Rubrobacter
Otu1903	2	1								Chloroflexi	Anaerolineae	Anaerolineales	Anaerolineaceae	unclassified
Otu1905				2						unclassified	unclassified	unclassified	unclassified	unclassified
Otu1906			2							Actinobacteria	Actinobacteria	Actinomycetales	Cellulomonadaceae	Cellulomonas
Otu1907			3		1			1		unclassified	unclassified	unclassified	unclassified	unclassified
Otu1908		1						1		Planctomycetes	Planctomycetacia	Planctomycetales	Planctomycetaceae	Planctomyces
Otu1909	1									Bacteroidetes	Bacteroidia	Bacteroidales	Porphyromonadaceae	Paludibacter
Otu191						1				Proteobacteria	Gammaproteobacteria	Pasteurellales	Pasteurellaceae	Haemophilus
Otu1910					1					Acidobacteria	Acidobacteria_Gp1	Acidobacteria_Gp1_order_incertae_sedis	Acidobacteria_Gp1_family_incertae_sedis	Gp1
Otu1913	1	3								OD1	OD1_class_incertae_sedis	OD1_order_incertae_sedis	OD1_family_incertae_sedis	OD1_genus_incertae_sedis
Otu1914	1									unclassified	unclassified	unclassified	unclassified	unclassified
Otu1915					1					Proteobacteria	Deltaproteobacteria	Myxococcales	Polyangiaceae	unclassified
Otu1916				2	1					Verrucomicrobia	Spartobacteria	Spartobacteria_order_incertae_sedis	Spartobacteria_family_incertae_sedis	Spartobacteria_genera_incertae_sedis
Otu1918	1									Chlamydiae	Chlamydiae	Chlamydiales	unclassified	unclassified
Otu192				8	9			7		unclassified	unclassified	unclassified	unclassified	unclassified
Otu1920				2						Proteobacteria	Deltaproteobacteria	unclassified	unclassified	unclassified
Otu1921	3	1								TM7	TM7_class_incertae_sedis	TM7_order_incertae_sedis	TM7_family_incertae_sedis	TM7_genus_incertae_sedis
Otu1922				1						unclassified	unclassified	unclassified	unclassified	unclassified
Otu1924	1	2								Verrucomicrobia	Subdivision3	Subdivision3_order_incertae_sedis	Subdivision3_family_incertae_sedis	3_genus_incertae_sedis
Otu1925				1						unclassified	unclassified	unclassified	unclassified	unclassified
Otu1926	1									Actinobacteria	Actinobacteria	unclassified	unclassified	unclassified
Otu1929				1						unclassified	unclassified	unclassified	unclassified	unclassified
Otu193	6	6								Acidobacteria	Acidobacteria_Gp1	Acidobacteria_Gp1_order_incertae_sedis	Acidobacteria_Gp1_family_incertae_sedis	Gp1
Otu1933				2						unclassified	unclassified	unclassified	unclassified	unclassified
Otu1934								4		unclassified	unclassified	unclassified	unclassified	unclassified
Otu1935									3	Proteobacteria	Deltaproteobacteria	Desulfovibrionales	Desulfovibrionaceae	Desulfovibrio
Otu1937		1								unclassified	unclassified	unclassified	unclassified	unclassified
Otu1938									5	Cyanobacteria_Chloroplast	Chloroplast	Chloroplast_order_incertae_sedis	Chloroplast	unclassified
Otu1939	1	1	1		1					Actinobacteria	Actinobacteria	Acidimicrobiales	unclassified	unclassified
Otu194	1				7					Planctomycetes	Planctomycetacia	Planctomycetales	Planctomycetaceae	Singulisphaera
Otu1941						4				Acidobacteria	Acidobacteria_Gp4	Acidobacteria_Gp4_order_incertae_sedis	Acidobacteria_Gp4_family_incertae_sedis	Gp4
Otu1948			3					3		Gemmatimonadetes	Gemmatimonadetes	Gemmatimonadales	Gemmatimonadaceae	Gemmatimonas
Otu195			17	6	2	11	68	10	63	Bacteroidetes	Sphingobacteria	Sphingobacteriales	Chitinophagaceae	unclassified
Otu1950			4							Planctomycetes	Planctomycetacia	Planctomycetales	Planctomycetaceae	unclassified
Otu1951	1									BRC1	BRC1_class_incertae_sedis	BRC1_order_incertae_sedis	BRC1_family_incertae_sedis	BRC1_genera_incertae_sedis
Otu1952		2								Planctomycetes	Planctomycetacia	Planctomycetales	Planctomycetaceae	unclassified
Otu1953				1						Firmicutes	Bacilli	Bacillales	Pasteuriaceae	Pasteuria
Otu1954						2				unclassified	unclassified	unclassified	unclassified	unclassified
Otu1955		2								Proteobacteria	Gammaproteobacteria	Xanthomonadales	Sinobacteraceae	Steroidobacter
Otu1956				1						Proteobacteria	Alphaproteobacteria	Rhizobiales	unclassified	unclassified
Otu1957	2	1								Gemmatimonadetes	Gemmatimonadetes	Gemmatimonadales	Gemmatimonadaceae	Gemmatimonas
Otu1958				1						unclassified	unclassified	unclassified	unclassified	unclassified
Otu1959				1						Proteobacteria	Deltaproteobacteria	Myxococcales	Polyangiaceae	Byssovorax
Otu196						37				Chloroflexi	unclassified	unclassified	unclassified	unclassified
Otu1960		1								Acidobacteria	Acidobacteria_Gp2	Acidobacteria_Gp2_order_incertae_sedis	Acidobacteria_Gp2_family_incertae_sedis	Gp2
Otu1961				1						Proteobacteria	Gammaproteobacteria	Legionellales	Coxiellaceae	Aquicella
Otu1963						1				unclassified	unclassified	unclassified	unclassified	unclassified
Otu1964		1								Actinobacteria	Actinobacteria	Acidimicrobiales	unclassified	unclassified
Otu1965				1						Actinobacteria	Actinobacteria	Acidimicrobiales	unclassified	unclassified
Otu1969	2									unclassified	unclassified	unclassified	unclassified	unclassified
Otu197			1		6					Bacteroidetes	Sphingobacteria	Sphingobacteriales	Chitinophagaceae	unclassified
Otu1970				1						unclassified	unclassified	unclassified	unclassified	unclassified
Otu1971	1									Bacteroidetes	Sphingobacteria	Sphingobacteriales	Chitinophagaceae	Terrimonas
Otu1972					1					Firmicutes	Bacilli	Lactobacillales	Lactobacillaceae	Lactobacillus
Otu1974		2								unclassified	unclassified	unclassified	unclassified	unclassified
Otu1975				1						unclassified	unclassified	unclassified	unclassified	unclassified
Otu1977	1									Proteobacteria	Alphaproteobacteria	unclassified	unclassified	unclassified
Otu1978	1	1								Proteobacteria	Deltaproteobacteria	Myxococcales	unclassified	unclassified
Otu198	1	4			4			1		Actinobacteria	Actinobacteria	Actinomycetales	Catenulisporaceae	Catenulispora
Otu1980								1		Proteobacteria	Alphaproteobacteria	Sphingomonadales	Sphingomonadaceae	Sphingomonas
Otu1981	1									Bacteroidetes	Sphingobacteria	Sphingobacteriales	Chitinophagaceae	unclassified
Otu1982	1	1								Proteobacteria	Gammaproteobacteria	Xanthomonadales	Sinobacteraceae	unclassified
Otu1985	1									OD1	OD1_class_incertae_sedis	OD1_order_incertae_sedis	OD1_family_incertae_sedis	OD1_genus_incertae_sedis
Otu1987		1			2					TM7	TM7_class_incertae_sedis	TM7_order_incertae_sedis	TM7_family_incertae_sedis	TM7_genus_incertae_sedis
Otu1988				2						OD1	OD1_class_incertae_sedis	OD1_order_incertae_sedis	OD1_family_incertae_sedis	OD1_genus_incertae_sedis
Otu1989	1									Proteobacteria	Betaproteobacteria	unclassified	unclassified	unclassified
Otu199	2			5						Acidobacteria	Acidobacteria_Gp4	Acidobacteria_Gp4_order_incertae_sedis	Acidobacteria_Gp4_family_incertae_sedis	Gp4
Otu1992	1								4	Proteobacteria	Alphaproteobacteria	Rhizobiales	Xanthobacteraceae	Labrys
Otu1997	1									OD1	OD1_class_incertae_sedis	OD1_order_incertae_sedis	OD1_family_incertae_sedis	OD1_genus_incertae_sedis
Otu1999				2						OD1	OD1_class_incertae_sedis	OD1_order_incertae_sedis	OD1_family_incertae_sedis	OD1_genus_incertae_sedis
Otu2			697	39	355	42	8	275		unclassified	unclassified	unclassified	unclassified	unclassified
Otu20			29	20	40			20		unclassified	unclassified	unclassified	unclassified	unclassified
Otu200	2	1		5	3					Proteobacteria	Deltaproteobacteria	Myxococcales	Phaselicystidaceae	Phaselicystis
Otu2001	1									OD1	OD1_class_incertae_sedis	OD1_order_incertae_sedis	OD1_family_incertae_sedis	OD1_genus_incertae_sedis
Otu2004	1									unclassified	unclassified	unclassified	unclassified	unclassified
Otu2006			5							Actinobacteria	Actinobacteria	Actinomycetales	Micrococcaceae	Arthrobacter
Otu2008				2						Firmicutes	Clostridia	Clostridiales	Lachnospiraceae	Dorea
Otu201	8	11		3	3					Acidobacteria	Acidobacteria_Gp2	Acidobacteria_Gp2_order_incertae_sedis	Acidobacteria_Gp2_family_incertae_sedis	Gp2
Otu2010		1								Verrucomicrobia	Subdivision3	Subdivision3_order_incertae_sedis	Subdivision3_family_incertae_sedis	3_genus_incertae_sedis
Otu2016		1								Bacteroidetes	Sphingobacteria	Sphingobacteriales	Chitinophagaceae	unclassified
Otu202			7		2	43		1		unclassified	unclassified	unclassified	unclassified	unclassified
Otu2020							10		4	Proteobacteria	Gammaproteobacteria	Pseudomonadales	Moraxellaceae	Acinetobacter
Otu2023	1	1		2	2			10		unclassified	unclassified	unclassified	unclassified	unclassified
Otu2025			27							Verrucomicrobia	Spartobacteria	Spartobacteria_order_incertae_sedis	Spartobacteria_family_incertae_sedis	Spartobacteria_genera_incertae_sedis
Otu2027							10			Fusobacteria	Fusobacteria	Fusobacteriales	Leptotrichiaceae	Leptotrichia
Otu2029	2									Bacteroidetes	unclassified	unclassified	unclassified	unclassified
Otu203		2		8	1					Proteobacteria	Alphaproteobacteria	Rhizobiales	Methylocystaceae	Methylocystis
Otu2031					1					Actinobacteria	Actinobacteria	Actinomycetales	Brevibacteriaceae	Brevibacterium
Otu2035			2	1				2		Proteobacteria	Deltaproteobacteria	Myxococcales	Polyangiaceae	unclassified
Otu2037		1								OD1	OD1_class_incertae_sedis	OD1_order_incertae_sedis	OD1_family_incertae_sedis	OD1_genus_incertae_sedis
Otu2038	1	1								Bacteroidetes	unclassified	unclassified	unclassified	unclassified
Otu204					2					unclassified	unclassified	unclassified	unclassified	unclassified
Otu2040		1								OD1	OD1_class_incertae_sedis	OD1_order_incertae_sedis	OD1_family_incertae_sedis	OD1_genus_incertae_sedis
Otu2044	1	1								Firmicutes	Clostridia	unclassified	unclassified	unclassified
Otu2048			2							unclassified	unclassified	unclassified	unclassified	unclassified
Otu2049				1						unclassified	unclassified	unclassified	unclassified	unclassified
Otu205	7	7		4						Acidobacteria	Acidobacteria_Gp6	Acidobacteria_Gp6_order_incertae_sedis	Acidobacteria_Gp6_family_incertae_sedis	Gp6
Otu2050				1						Proteobacteria	Alphaproteobacteria	Rhodospirillales	Acetobacteraceae	unclassified
Otu2056			2							unclassified	unclassified	unclassified	unclassified	unclassified
Otu2058	1									Proteobacteria	Deltaproteobacteria	Myxococcales	unclassified	unclassified
Otu206	12	13		1	1			5		Acidobacteria	Acidobacteria_Gp6	Acidobacteria_Gp6_order_incertae_sedis	Acidobacteria_Gp6_family_incertae_sedis	Gp6
Otu2062		1								Proteobacteria	Alphaproteobacteria	Rhodospirillales	unclassified	unclassified
Otu2069	1									Actinobacteria	Actinobacteria	Actinomycetales	Micromonosporaceae	unclassified
Otu207				8	1					unclassified	unclassified	unclassified	unclassified	unclassified
Otu2071	3	1								unclassified	unclassified	unclassified	unclassified	unclassified
Otu2072	1									Proteobacteria	Gammaproteobacteria	Xanthomonadales	Sinobacteraceae	unclassified
Otu2074	1									OD1	OD1_class_incertae_sedis	OD1_order_incertae_sedis	OD1_family_incertae_sedis	OD1_genus_incertae_sedis
Otu2077		1								Proteobacteria	Alphaproteobacteria	Rhizobiales	unclassified	unclassified
Otu2078				1						Acidobacteria	Acidobacteria_Gp3	Acidobacteria_Gp3_order_incertae_sedis	Acidobacteria_Gp3_family_incertae_sedis	Gp3
Otu208				6						TM7	TM7_class_incertae_sedis	TM7_order_incertae_sedis	TM7_family_incertae_sedis	TM7_genus_incertae_sedis
Otu2081	1									unclassified	unclassified	unclassified	unclassified	unclassified
Otu2085				1						Acidobacteria	Acidobacteria_Gp18	Acidobacteria_Gp18_order_incertae_sedis	Acidobacteria_Gp18_family_incertae_sedis	Gp18
Otu2086				1						OD1	OD1_class_incertae_sedis	OD1_order_incertae_sedis	OD1_family_incertae_sedis	OD1_genus_incertae_sedis
Otu2088	9	7								Acidobacteria	Acidobacteria_Gp1	Acidobacteria_Gp1_order_incertae_sedis	Acidobacteria_Gp1_family_incertae_sedis	Gp1
Otu209	18	17	3	7						Acidobacteria	Acidobacteria_Gp6	Acidobacteria_Gp6_order_incertae_sedis	Acidobacteria_Gp6_family_incertae_sedis	Gp6
Otu2090		1								Proteobacteria	Gammaproteobacteria	unclassified	unclassified	unclassified
Otu2091				1						Chloroflexi	Anaerolineae	Anaerolineales	Anaerolineaceae	unclassified
Otu2092		1								Planctomycetes	Planctomycetacia	Planctomycetales	Planctomycetaceae	unclassified
Otu2095		1								Proteobacteria	Alphaproteobacteria	Caulobacterales	Caulobacteraceae	Phenylobacterium
Otu2098			4							Chloroflexi	Ktedonobacteria	Ktedonobacterales	unclassified	unclassified
Otu2099		1								Bacteroidetes	Sphingobacteria	Sphingobacteriales	Chitinophagaceae	unclassified
Otu21	80	46								Verrucomicrobia	Spartobacteria	Spartobacteria_order_incertae_sedis	Spartobacteria_family_incertae_sedis	Spartobacteria_genera_incertae_sedis
Otu210	8	3								Gemmatimonadetes	Gemmatimonadetes	Gemmatimonadales	Gemmatimonadaceae	Gemmatimonas
Otu2100			3							Verrucomicrobia	unclassified	unclassified	unclassified	unclassified
Otu2102			2							Proteobacteria	Gammaproteobacteria	unclassified	unclassified	unclassified
Otu2104			6							Planctomycetes	Planctomycetacia	Planctomycetales	Planctomycetaceae	unclassified
Otu2105	1	1								Planctomycetes	Planctomycetacia	Planctomycetales	Planctomycetaceae	unclassified
Otu211			8	8	6			17		unclassified	unclassified	unclassified	unclassified	unclassified
Otu2110			3							Chlamydiae	Chlamydiae	Chlamydiales	Parachlamydiaceae	Parachlamydia
Otu2112			5							Proteobacteria	Deltaproteobacteria	Myxococcales	unclassified	unclassified
Otu2113		1								unclassified	unclassified	unclassified	unclassified	unclassified
Otu2116					1					Armatimonadetes	Armatimonadetes_gp5_class_incertae_sedis	Armatimonadetes_gp5_order_incetae_sedis	Armatimonadetes_gp5_family_incetae_sedis	Armatimonadetes_gp5
Otu212	12	13	2	2	2			2		Bacteroidetes	unclassified	unclassified	unclassified	unclassified
Otu2120				1						Proteobacteria	unclassified	unclassified	unclassified	unclassified
Otu2121		1			2					Proteobacteria	Deltaproteobacteria	Myxococcales	unclassified	unclassified
Otu2123				1						Proteobacteria	Deltaproteobacteria	unclassified	unclassified	unclassified
Otu2128				1						Proteobacteria	unclassified	unclassified	unclassified	unclassified
Otu213	3	3	8	2				3		Proteobacteria	Alphaproteobacteria	Rhizobiales	unclassified	unclassified
Otu2130							9			Bacteroidetes	Bacteroidia	Bacteroidales	Bacteroidaceae	Bacteroides
Otu2131				1						Verrucomicrobia	Subdivision3	Subdivision3_order_incertae_sedis	Subdivision3_family_incertae_sedis	3_genus_incertae_sedis
Otu2133		2								Chloroflexi	Anaerolineae	Anaerolineales	Anaerolineaceae	unclassified
Otu2139	1									OD1	OD1_class_incertae_sedis	OD1_order_incertae_sedis	OD1_family_incertae_sedis	OD1_genus_incertae_sedis
Otu214	10	3			3	1		10		Acidobacteria	Acidobacteria_Gp3	Acidobacteria_Gp3_order_incertae_sedis	Acidobacteria_Gp3_family_incertae_sedis	Gp3
Otu2141		1								unclassified	unclassified	unclassified	unclassified	unclassified
Otu2146	1									unclassified	unclassified	unclassified	unclassified	unclassified
Otu2148				2						Actinobacteria	Actinobacteria	unclassified	unclassified	unclassified
Otu215	6	10		3						Proteobacteria	Alphaproteobacteria	Rhodospirillales	Rhodospirillaceae	unclassified
Otu2150	2	1								Proteobacteria	Gammaproteobacteria	unclassified	unclassified	unclassified
Otu2151	1			1						Proteobacteria	Betaproteobacteria	unclassified	unclassified	unclassified
Otu2154	1	1								Proteobacteria	Alphaproteobacteria	unclassified	unclassified	unclassified
Otu2156						1				unclassified	unclassified	unclassified	unclassified	unclassified
Otu2157						8				unclassified	unclassified	unclassified	unclassified	unclassified
Otu216	13	16			2					Gemmatimonadetes	Gemmatimonadetes	Gemmatimonadales	Gemmatimonadaceae	Gemmatimonas
Otu2160		2								Proteobacteria	Deltaproteobacteria	unclassified	unclassified	unclassified
Otu2161								4		unclassified	unclassified	unclassified	unclassified	unclassified
Otu2163			1							Actinobacteria	Actinobacteria	unclassified	unclassified	unclassified
Otu2164			1		1					Actinobacteria	Actinobacteria	Solirubrobacterales	unclassified	unclassified
Otu2167	1	1						2		Planctomycetes	Planctomycetacia	Planctomycetales	Planctomycetaceae	Planctomyces
Otu217	1			1	5					Chloroflexi	Ktedonobacteria	Ktedonobacterales	Ktedonobacteraceae	Ktedonobacter
Otu2171		1								TM7	TM7_class_incertae_sedis	TM7_order_incertae_sedis	TM7_family_incertae_sedis	TM7_genus_incertae_sedis
Otu2175	1				1					unclassified	unclassified	unclassified	unclassified	unclassified
Otu218		1		4						unclassified	unclassified	unclassified	unclassified	unclassified
Otu2180		1								Chlamydiae	Chlamydiae	Chlamydiales	unclassified	unclassified
Otu2181	1									Proteobacteria	Gammaproteobacteria	Xanthomonadales	Sinobacteraceae	Steroidobacter
Otu2183	1									Proteobacteria	Deltaproteobacteria	unclassified	unclassified	unclassified
Otu2184			1							Proteobacteria	Betaproteobacteria	Nitrosomonadales	Nitrosomonadaceae	Nitrosospira
Otu2186	1									Actinobacteria	Actinobacteria	Solirubrobacterales	unclassified	unclassified
Otu2188		1								OD1	OD1_class_incertae_sedis	OD1_order_incertae_sedis	OD1_family_incertae_sedis	OD1_genus_incertae_sedis
Otu219	8	10		1						Proteobacteria	Betaproteobacteria	Rhodocyclales	Rhodocyclaceae	unclassified
Otu2193				1						unclassified	unclassified	unclassified	unclassified	unclassified
Otu2194	1	1								unclassified	unclassified	unclassified	unclassified	unclassified
Otu2197	1									Chlamydiae	Chlamydiae	Chlamydiales	Parachlamydiaceae	unclassified
Otu22	1	2	2	17	28	30	109	17	103	Actinobacteria	Actinobacteria	Actinomycetales	Propionibacteriaceae	Propionibacterium
Otu220	11	5		10						Acidobacteria	Acidobacteria_Gp7	Acidobacteria_Gp7_order_incertae_sedis	Acidobacteria_Gp7_family_incertae_sedis	Gp7
Otu2202	2	1								Bacteroidetes	Sphingobacteria	Sphingobacteriales	Chitinophagaceae	unclassified
Otu2204	1	1								Planctomycetes	Planctomycetacia	Planctomycetales	Planctomycetaceae	unclassified
Otu2205				2						unclassified	unclassified	unclassified	unclassified	unclassified
Otu2207		1								unclassified	unclassified	unclassified	unclassified	unclassified
Otu221	24	7						5		Acidobacteria	Acidobacteria_Gp1	Acidobacteria_Gp1_order_incertae_sedis	Acidobacteria_Gp1_family_incertae_sedis	Gp1
Otu2214				1						Verrucomicrobia	unclassified	unclassified	unclassified	unclassified
Otu2216				1						Proteobacteria	Deltaproteobacteria	Myxococcales	unclassified	unclassified
Otu2218	1									unclassified	unclassified	unclassified	unclassified	unclassified
Otu222					5					Bacteroidetes	unclassified	unclassified	unclassified	unclassified
Otu2222	2	7		1						Planctomycetes	Planctomycetacia	Planctomycetales	Planctomycetaceae	unclassified
Otu2224	1									unclassified	unclassified	unclassified	unclassified	unclassified
Otu2226					2					Proteobacteria	Alphaproteobacteria	Caulobacterales	Caulobacteraceae	unclassified
Otu2229				1						Proteobacteria	Deltaproteobacteria	unclassified	unclassified	unclassified
Otu223					5	2				Firmicutes	Clostridia	Clostridiales	Ruminococcaceae	Clostridium_IV
Otu2230	1									Acidobacteria	Acidobacteria_Gp6	Acidobacteria_Gp6_order_incertae_sedis	Acidobacteria_Gp6_family_incertae_sedis	Gp6
Otu2231	1									Verrucomicrobia	Spartobacteria	Spartobacteria_order_incertae_sedis	Spartobacteria_family_incertae_sedis	Spartobacteria_genera_incertae_sedis
Otu2234			3							Bacteroidetes	Sphingobacteria	Sphingobacteriales	Chitinophagaceae	unclassified
Otu2236						4				Firmicutes	Bacilli	Bacillales	Staphylococcaceae	Staphylococcus
Otu2239			2							Chloroflexi	Ktedonobacteria	Ktedonobacterales	Ktedonobacteraceae	Ktedonobacter
Otu224		1		5						Verrucomicrobia	unclassified	unclassified	unclassified	unclassified
Otu2240			3							unclassified	unclassified	unclassified	unclassified	unclassified
Otu2241			5							unclassified	unclassified	unclassified	unclassified	unclassified
Otu2242			2							Firmicutes	Clostridia	Clostridiales	Peptostreptococcaceae	unclassified
Otu2246		1								Chloroflexi	unclassified	unclassified	unclassified	unclassified
Otu2248	1									OD1	OD1_class_incertae_sedis	OD1_order_incertae_sedis	OD1_family_incertae_sedis	OD1_genus_incertae_sedis
Otu2249									4	Firmicutes	Erysipelotrichia	Erysipelotrichales	Erysipelotrichaceae	Turicibacter
Otu225				5						Acidobacteria	Acidobacteria_Gp3	Acidobacteria_Gp3_order_incertae_sedis	Acidobacteria_Gp3_family_incertae_sedis	Gp3
Otu2250						3				Planctomycetes	Planctomycetacia	Planctomycetales	Planctomycetaceae	Singulisphaera
Otu2251						3				Gemmatimonadetes	Gemmatimonadetes	Gemmatimonadales	Gemmatimonadaceae	Gemmatimonas
Otu2253								2		Proteobacteria	Deltaproteobacteria	unclassified	unclassified	unclassified
Otu2254				1						Proteobacteria	Deltaproteobacteria	Myxococcales	Polyangiaceae	Byssovorax
Otu2255								3		unclassified	unclassified	unclassified	unclassified	unclassified
Otu2256								2		unclassified	unclassified	unclassified	unclassified	unclassified
Otu2257								4		unclassified	unclassified	unclassified	unclassified	unclassified
Otu226	7	5								Acidobacteria	Acidobacteria_Gp10	Acidobacteria_Gp10_order_incertae_sedis	Acidobacteria_Gp10_family_incertae_sedis	Gp10
Otu2263					1					unclassified	unclassified	unclassified	unclassified	unclassified
Otu2264					1					Verrucomicrobia	unclassified	unclassified	unclassified	unclassified
Otu2268					1					Chloroflexi	Ktedonobacteria	Ktedonobacterales	unclassified	unclassified
Otu227	3	4								Bacteroidetes	unclassified	unclassified	unclassified	unclassified
Otu2271	1	1								Proteobacteria	Gammaproteobacteria	unclassified	unclassified	unclassified
Otu2272								1		Actinobacteria	Actinobacteria	Actinomycetales	Microbacteriaceae	unclassified
Otu2273								3		Proteobacteria	Betaproteobacteria	Neisseriales	Neisseriaceae	Neisseria
Otu2274			1							OD1	OD1_class_incertae_sedis	OD1_order_incertae_sedis	OD1_family_incertae_sedis	OD1_genus_incertae_sedis
Otu2277							8			Firmicutes	Bacilli	Bacillales	Bacillaceae_1	Bacillus
Otu2278				1						unclassified	unclassified	unclassified	unclassified	unclassified
Otu2279		1								Proteobacteria	Alphaproteobacteria	Rhizobiales	Hyphomicrobiaceae	Pedomicrobium
Otu228	1			4						Bacteroidetes	Sphingobacteria	Sphingobacteriales	Chitinophagaceae	Terrimonas
Otu2283	16	9		13						unclassified	unclassified	unclassified	unclassified	unclassified
Otu2285					1					Actinobacteria	Actinobacteria	Bifidobacteriales	Bifidobacteriaceae	Bifidobacterium
Otu2289	1									unclassified	unclassified	unclassified	unclassified	unclassified
Otu229	1									Actinobacteria	Actinobacteria	Acidimicrobiales	unclassified	unclassified
Otu2292	1	1								Proteobacteria	Deltaproteobacteria	Bdellovibrionales	Bdellovibrionaceae	Bdellovibrio
Otu2294	2	1								Verrucomicrobia	Spartobacteria	Spartobacteria_order_incertae_sedis	Spartobacteria_family_incertae_sedis	Spartobacteria_genera_incertae_sedis
Otu2298	1	1								Acidobacteria	Acidobacteria_Gp17	Acidobacteria_Gp17_order_incertae_sedis	Acidobacteria_Gp17_family_incertae_sedis	Gp17
Otu23				3	35					unclassified	unclassified	unclassified	unclassified	unclassified
Otu230				8						Proteobacteria	Betaproteobacteria	unclassified	unclassified	unclassified
Otu2301	2	3								Acidobacteria	Acidobacteria_Gp7	Acidobacteria_Gp7_order_incertae_sedis	Acidobacteria_Gp7_family_incertae_sedis	Gp7
Otu2303		1								Proteobacteria	Betaproteobacteria	unclassified	unclassified	unclassified
Otu2304	1									Planctomycetes	Planctomycetacia	Planctomycetales	Planctomycetaceae	unclassified
Otu2305	2							4		OD1	OD1_class_incertae_sedis	OD1_order_incertae_sedis	OD1_family_incertae_sedis	OD1_genus_incertae_sedis
Otu2308	1									unclassified	unclassified	unclassified	unclassified	unclassified
Otu2309	1			1						Actinobacteria	Actinobacteria	Actinomycetales	unclassified	unclassified
Otu231	1		7	2	9					Actinobacteria	Actinobacteria	Actinomycetales	Mycobacteriaceae	Mycobacterium
Otu2312	1	1								unclassified	unclassified	unclassified	unclassified	unclassified
Otu2313					1					Proteobacteria	Deltaproteobacteria	Myxococcales	Cystobacteraceae	Anaeromyxobacter
Otu2316		2								Planctomycetes	Planctomycetacia	Planctomycetales	Planctomycetaceae	unclassified
Otu232				1	4					Proteobacteria	Alphaproteobacteria	Rhodospirillales	Acetobacteraceae	unclassified
Otu2321	1									Proteobacteria	Gammaproteobacteria	unclassified	unclassified	unclassified
Otu2322	2									unclassified	unclassified	unclassified	unclassified	unclassified
Otu2323					1					Planctomycetes	Planctomycetacia	Planctomycetales	Planctomycetaceae	unclassified
Otu2328	1									TM7	TM7_class_incertae_sedis	TM7_order_incertae_sedis	TM7_family_incertae_sedis	TM7_genus_incertae_sedis
Otu233								26		Acidobacteria	Acidobacteria_Gp1	Acidobacteria_Gp1_order_incertae_sedis	Acidobacteria_Gp1_family_incertae_sedis	Gp1
Otu2330	1	1								OD1	OD1_class_incertae_sedis	OD1_order_incertae_sedis	OD1_family_incertae_sedis	OD1_genus_incertae_sedis
Otu2332	1									Proteobacteria	Deltaproteobacteria	Myxococcales	unclassified	unclassified
Otu2333	1									Proteobacteria	Deltaproteobacteria	Desulfobacterales	Desulfobulbaceae	Desulfocapsa
Otu2338						1	2			Firmicutes	Bacilli	Lactobacillales	Lactobacillaceae	Lactobacillus
Otu234				4						unclassified	unclassified	unclassified	unclassified	unclassified
Otu2340					1					Proteobacteria	Deltaproteobacteria	Myxococcales	unclassified	unclassified
Otu2342				1						Verrucomicrobia	Opitutae	Opitutales	Opitutaceae	Opitutus
Otu235					1		121			Proteobacteria	Gammaproteobacteria	Pseudomonadales	Moraxellaceae	Psychrobacter
Otu2353				1						Planctomycetes	Planctomycetacia	Planctomycetales	Planctomycetaceae	Singulisphaera
Otu2354		1								Verrucomicrobia	Subdivision3	Subdivision3_order_incertae_sedis	Subdivision3_family_incertae_sedis	3_genus_incertae_sedis
Otu2359		1								Proteobacteria	Deltaproteobacteria	unclassified	unclassified	unclassified
Otu236	12	4								unclassified	unclassified	unclassified	unclassified	unclassified
Otu2360	1									unclassified	unclassified	unclassified	unclassified	unclassified
Otu2362	3	1								TM7	TM7_class_incertae_sedis	TM7_order_incertae_sedis	TM7_family_incertae_sedis	TM7_genus_incertae_sedis
Otu2363	1									Proteobacteria	Alphaproteobacteria	Rhodospirillales	Rhodospirillaceae	unclassified
Otu2364	2			1						Bacteroidetes	Sphingobacteria	Sphingobacteriales	Chitinophagaceae	unclassified
Otu2365		1								unclassified	unclassified	unclassified	unclassified	unclassified
Otu2368		1								Bacteroidetes	Sphingobacteria	Sphingobacteriales	Chitinophagaceae	unclassified
Otu2369	1									TM7	TM7_class_incertae_sedis	TM7_order_incertae_sedis	TM7_family_incertae_sedis	TM7_genus_incertae_sedis
Otu237		1		4						unclassified	unclassified	unclassified	unclassified	unclassified
Otu2374	1									unclassified	unclassified	unclassified	unclassified	unclassified
Otu2376				1						Planctomycetes	Planctomycetacia	Planctomycetales	Planctomycetaceae	unclassified
Otu238	1	2	40	5		7		3	3	Actinobacteria	Actinobacteria	Actinomycetales	Microbacteriaceae	unclassified
Otu2380		1								Proteobacteria	Alphaproteobacteria	Rhizobiales	unclassified	unclassified
Otu2383		1								Planctomycetes	Planctomycetacia	Planctomycetales	Planctomycetaceae	unclassified
Otu2384					1					Verrucomicrobia	Spartobacteria	Spartobacteria_order_incertae_sedis	Spartobacteria_family_incertae_sedis	Spartobacteria_genera_incertae_sedis
Otu2386					1	1				Proteobacteria	Alphaproteobacteria	Rhizobiales	Beijerinckiaceae	Beijerinckia
Otu2388		1								unclassified	unclassified	unclassified	unclassified	unclassified
Otu2389	1									Planctomycetes	Planctomycetacia	Planctomycetales	Planctomycetaceae	unclassified
Otu2390	1	1								Proteobacteria	Deltaproteobacteria	Myxococcales	Polyangiaceae	unclassified
Otu2393		1								Acidobacteria	Acidobacteria_Gp3	Acidobacteria_Gp3_order_incertae_sedis	Acidobacteria_Gp3_family_incertae_sedis	Gp3
Otu2395		1								Bacteroidetes	unclassified	unclassified	unclassified	unclassified
Otu24	1				16	7	2	1		Firmicutes	Bacilli	Lactobacillales	Streptococcaceae	Lactococcus
Otu240	4	2	15	6						Verrucomicrobia	Spartobacteria	Spartobacteria_order_incertae_sedis	Spartobacteria_family_incertae_sedis	Spartobacteria_genera_incertae_sedis
Otu2406		1								OD1	OD1_class_incertae_sedis	OD1_order_incertae_sedis	OD1_family_incertae_sedis	OD1_genus_incertae_sedis
Otu2407	1	2								unclassified	unclassified	unclassified	unclassified	unclassified
Otu2408				1						Verrucomicrobia	Subdivision3	Subdivision3_order_incertae_sedis	Subdivision3_family_incertae_sedis	3_genus_incertae_sedis
Otu241				1	1					Actinobacteria	Actinobacteria	Actinomycetales	Pseudonocardiaceae	Pseudonocardia
Otu2413	2	1								Proteobacteria	Alphaproteobacteria	unclassified	unclassified	unclassified
Otu2414		1								Proteobacteria	Deltaproteobacteria	unclassified	unclassified	unclassified
Otu2415		3								Proteobacteria	Deltaproteobacteria	Myxococcales	Cystobacteraceae	Anaeromyxobacter
Otu2416	1			1						Proteobacteria	Alphaproteobacteria	unclassified	unclassified	unclassified
Otu2418	4	5								WS3	WS3_class_incertae_sedis	WS3_order_incertae_sedis	WS3_family_incertae_sedis	WS3_genus_incertae_sedis
Otu2419		1								unclassified	unclassified	unclassified	unclassified	unclassified
Otu242	1	2		4						Proteobacteria	Deltaproteobacteria	Myxococcales	Phaselicystidaceae	Phaselicystis
Otu2424	2									Actinobacteria	Actinobacteria	unclassified	unclassified	unclassified
Otu2426				1						Acidobacteria	unclassified	unclassified	unclassified	unclassified
Otu243	2			7						Verrucomicrobia	Opitutae	Opitutales	Opitutaceae	Opitutus
Otu2430	2									OD1	OD1_class_incertae_sedis	OD1_order_incertae_sedis	OD1_family_incertae_sedis	OD1_genus_incertae_sedis
Otu2434				1						Proteobacteria	Gammaproteobacteria	unclassified	unclassified	unclassified
Otu2437								3		Proteobacteria	Deltaproteobacteria	Myxococcales	unclassified	unclassified
Otu2438	1									Proteobacteria	Betaproteobacteria	unclassified	unclassified	unclassified
Otu244	6	8			6					Acidobacteria	Acidobacteria_Gp2	Acidobacteria_Gp2_order_incertae_sedis	Acidobacteria_Gp2_family_incertae_sedis	Gp2
Otu2441	2									Proteobacteria	Alphaproteobacteria	unclassified	unclassified	unclassified
Otu2445	1									OD1	OD1_class_incertae_sedis	OD1_order_incertae_sedis	OD1_family_incertae_sedis	OD1_genus_incertae_sedis
Otu2446		1								Proteobacteria	Deltaproteobacteria	unclassified	unclassified	unclassified
Otu2449		2								Chlamydiae	Chlamydiae	Chlamydiales	Parachlamydiaceae	unclassified
Otu245	1		41	1	1					Actinobacteria	Actinobacteria	Actinomycetales	Micrococcaceae	Arthrobacter
Otu2456	1									Chlamydiae	Chlamydiae	Chlamydiales	Simkaniaceae	Simkania
Otu2459		1								OD1	OD1_class_incertae_sedis	OD1_order_incertae_sedis	OD1_family_incertae_sedis	OD1_genus_incertae_sedis
Otu246			2		5	2		1		Proteobacteria	Alphaproteobacteria	Rhodospirillales	Acetobacteraceae	unclassified
Otu2460		1		1						unclassified	unclassified	unclassified	unclassified	unclassified
Otu2462				1						Proteobacteria	unclassified	unclassified	unclassified	unclassified
Otu2469		4								Proteobacteria	Deltaproteobacteria	Myxococcales	unclassified	unclassified
Otu247			13		1	6	49	8	71	Firmicutes	Clostridia	Clostridiales	Clostridiaceae_1	Clostridium_sensu_stricto
Otu2475				2						Proteobacteria	Deltaproteobacteria	Bdellovibrionales	Bdellovibrionaceae	Bdellovibrio
Otu2477				1						unclassified	unclassified	unclassified	unclassified	unclassified
Otu2478				1						unclassified	unclassified	unclassified	unclassified	unclassified
Otu248					2					Armatimonadetes	Chthonomonadetes	Chthonomonadales	Chthonomonadaceae	Chthonomonas_Armatimonadetes_gp3
Otu2484				1						unclassified	unclassified	unclassified	unclassified	unclassified
Otu2487				1						unclassified	unclassified	unclassified	unclassified	unclassified
Otu2488								2		Proteobacteria	Alphaproteobacteria	Rhizobiales	unclassified	unclassified
Otu2489					1					Acidobacteria	Acidobacteria_Gp1	Acidobacteria_Gp1_order_incertae_sedis	Acidobacteria_Gp1_family_incertae_sedis	Gp1
Otu249		1		3						Planctomycetes	Planctomycetacia	Planctomycetales	Planctomycetaceae	unclassified
Otu2491	2									Proteobacteria	Deltaproteobacteria	Bdellovibrionales	Bdellovibrionaceae	Vampirovibrio
Otu2494			1		3					Proteobacteria	Alphaproteobacteria	unclassified	unclassified	unclassified
Otu2495			2							Actinobacteria	Actinobacteria	Actinomycetales	unclassified	unclassified
Otu25	22	32	1	5	27			2		Acidobacteria	Acidobacteria_Gp7	Acidobacteria_Gp7_order_incertae_sedis	Acidobacteria_Gp7_family_incertae_sedis	Gp7
Otu250		2			4					Verrucomicrobia	Spartobacteria	Spartobacteria_order_incertae_sedis	Spartobacteria_family_incertae_sedis	Spartobacteria_genera_incertae_sedis
Otu2500					1					unclassified	unclassified	unclassified	unclassified	unclassified
Otu2501					1					Actinobacteria	Actinobacteria	unclassified	unclassified	unclassified
Otu2502					1					Bacteroidetes	Sphingobacteria	Sphingobacteriales	unclassified	unclassified
Otu2505	2		3							Bacteroidetes	unclassified	unclassified	unclassified	unclassified
Otu2507								1		Bacteroidetes	unclassified	unclassified	unclassified	unclassified
Otu2508						4				Bacteroidetes	Sphingobacteria	Sphingobacteriales	Sphingobacteriaceae	Pedobacter
Otu2509									3	Firmicutes	Bacilli	Lactobacillales	unclassified	unclassified
Otu251	1	1		12	1					Acidobacteria	Acidobacteria_Gp4	Acidobacteria_Gp4_order_incertae_sedis	Acidobacteria_Gp4_family_incertae_sedis	Gp4
Otu2510									4	Bacteroidetes	Sphingobacteria	Sphingobacteriales	Cytophagaceae	Hymenobacter
Otu2511						6		4		Armatimonadetes	Chthonomonadetes	Chthonomonadales	Chthonomonadaceae	Chthonomonas_Armatimonadetes_gp3
Otu2512								3		Proteobacteria	Deltaproteobacteria	Myxococcales	unclassified	unclassified
Otu2513								2		Proteobacteria	Deltaproteobacteria	Myxococcales	unclassified	unclassified
Otu2515						1		1		Actinobacteria	Actinobacteria	Solirubrobacterales	unclassified	unclassified
Otu2516			1							unclassified	unclassified	unclassified	unclassified	unclassified
Otu2518			2							Actinobacteria	Actinobacteria	Actinomycetales	Micromonosporaceae	unclassified
Otu252				1						Cyanobacteria_Chloroplast	Cyanobacteria	Cyanobacteria_order_incertae_sedis	Family_II	GpIIa
Otu2520	1	2								Proteobacteria	Gammaproteobacteria	unclassified	unclassified	unclassified
Otu2523					1					unclassified	unclassified	unclassified	unclassified	unclassified
Otu2524	1									unclassified	unclassified	unclassified	unclassified	unclassified
Otu2526				1						Bacteroidetes	Sphingobacteria	Sphingobacteriales	Chitinophagaceae	unclassified
Otu2527				1						Proteobacteria	Deltaproteobacteria	unclassified	unclassified	unclassified
Otu2528		1		1	1					unclassified	unclassified	unclassified	unclassified	unclassified
Otu2529				1						Acidobacteria	Acidobacteria_Gp6	Acidobacteria_Gp6_order_incertae_sedis	Acidobacteria_Gp6_family_incertae_sedis	Gp6
Otu253					4					Bacteroidetes	unclassified	unclassified	unclassified	unclassified
Otu2531				1						unclassified	unclassified	unclassified	unclassified	unclassified
Otu254	14	11		5				1		Proteobacteria	Alphaproteobacteria	Rhizobiales	unclassified	unclassified
Otu2540		4	2							Proteobacteria	Alphaproteobacteria	Rhizobiales	unclassified	unclassified
Otu2543					1					Proteobacteria	Alphaproteobacteria	Caulobacterales	Caulobacteraceae	Phenylobacterium
Otu2546					2					unclassified	unclassified	unclassified	unclassified	unclassified
Otu2548	1									Proteobacteria	unclassified	unclassified	unclassified	unclassified
Otu255	5	3		1						WS3	WS3_class_incertae_sedis	WS3_order_incertae_sedis	WS3_family_incertae_sedis	WS3_genus_incertae_sedis
Otu2555		1								Verrucomicrobia	Subdivision3	Subdivision3_order_incertae_sedis	Subdivision3_family_incertae_sedis	3_genus_incertae_sedis
Otu2558		1								unclassified	unclassified	unclassified	unclassified	unclassified
Otu256		1		1			16		4	Proteobacteria	Alphaproteobacteria	Caulobacterales	Caulobacteraceae	Caulobacter
Otu2560								2		Actinobacteria	Actinobacteria	Solirubrobacterales	unclassified	unclassified
Otu2561								3		Proteobacteria	Deltaproteobacteria	Myxococcales	Cystobacteraceae	Anaeromyxobacter
Otu2562								1		unclassified	unclassified	unclassified	unclassified	unclassified
Otu2563								2		Proteobacteria	Deltaproteobacteria	Myxococcales	unclassified	unclassified
Otu2566								1		Proteobacteria	Deltaproteobacteria	Myxococcales	unclassified	unclassified
Otu2567								1		Proteobacteria	unclassified	unclassified	unclassified	unclassified
Otu2569									2	Actinobacteria	Actinobacteria	Coriobacteriales	Coriobacteriaceae	Olsenella
Otu257	6	5		5						Proteobacteria	Betaproteobacteria	unclassified	unclassified	unclassified
Otu2570								1		Gemmatimonadetes	Gemmatimonadetes	Gemmatimonadales	Gemmatimonadaceae	Gemmatimonas
Otu2571									2	unclassified	unclassified	unclassified	unclassified	unclassified
Otu2574		1		7						Gemmatimonadetes	Gemmatimonadetes	Gemmatimonadales	Gemmatimonadaceae	Gemmatimonas
Otu2576	1	1								Bacteroidetes	Sphingobacteria	Sphingobacteriales	Chitinophagaceae	unclassified
Otu2578		1								unclassified	unclassified	unclassified	unclassified	unclassified
Otu258	8	5			8			5		Proteobacteria	Deltaproteobacteria	Myxococcales	unclassified	unclassified
Otu2580		1								Gemmatimonadetes	Gemmatimonadetes	Gemmatimonadales	Gemmatimonadaceae	Gemmatimonas
Otu2581	1									Acidobacteria	Acidobacteria_Gp1	Acidobacteria_Gp1_order_incertae_sedis	Acidobacteria_Gp1_family_incertae_sedis	Gp1
Otu2582		1								Proteobacteria	Alphaproteobacteria	Caulobacterales	Caulobacteraceae	Phenylobacterium
Otu2583		1								Acidobacteria	Acidobacteria_Gp17	Acidobacteria_Gp17_order_incertae_sedis	Acidobacteria_Gp17_family_incertae_sedis	Gp17
Otu2584		1								OD1	OD1_class_incertae_sedis	OD1_order_incertae_sedis	OD1_family_incertae_sedis	OD1_genus_incertae_sedis
Otu2585	1									unclassified	unclassified	unclassified	unclassified	unclassified
Otu2587	2									Proteobacteria	unclassified	unclassified	unclassified	unclassified
Otu2588		3								Proteobacteria	Deltaproteobacteria	Desulfobacterales	Desulfobulbaceae	Desulfobulbus
Otu2589		1								Verrucomicrobia	Opitutae	unclassified	unclassified	unclassified
Otu259				2						unclassified	unclassified	unclassified	unclassified	unclassified
Otu2590		2								unclassified	unclassified	unclassified	unclassified	unclassified
Otu2591		1								OD1	OD1_class_incertae_sedis	OD1_order_incertae_sedis	OD1_family_incertae_sedis	OD1_genus_incertae_sedis
Otu2594		1								Bacteroidetes	Sphingobacteria	Sphingobacteriales	Chitinophagaceae	Ferruginibacter
Otu2596		1		1						Bacteroidetes	unclassified	unclassified	unclassified	unclassified
Otu2597					1					unclassified	unclassified	unclassified	unclassified	unclassified
Otu2599		1								Proteobacteria	Betaproteobacteria	Burkholderiales	unclassified	unclassified
Otu26	10	13		59				5		Acidobacteria	Acidobacteria_Gp16	Acidobacteria_Gp16_order_incertae_sedis	Acidobacteria_Gp16_family_incertae_sedis	Gp16
Otu260				7						Bacteroidetes	unclassified	unclassified	unclassified	unclassified
Otu2600	1	1								TM7	TM7_class_incertae_sedis	TM7_order_incertae_sedis	TM7_family_incertae_sedis	TM7_genus_incertae_sedis
Otu2603		1			1					Planctomycetes	unclassified	unclassified	unclassified	unclassified
Otu2605		1								Bacteroidetes	Sphingobacteria	Sphingobacteriales	Chitinophagaceae	unclassified
Otu2606		2								unclassified	unclassified	unclassified	unclassified	unclassified
Otu2607			2							Proteobacteria	Alphaproteobacteria	unclassified	unclassified	unclassified
Otu261					2	1	12	1		Actinobacteria	Actinobacteria	Actinomycetales	Corynebacteriaceae	Corynebacterium
Otu2610		1								Actinobacteria	Actinobacteria	Acidimicrobiales	unclassified	unclassified
Otu2611		1								unclassified	unclassified	unclassified	unclassified	unclassified
Otu2613				1						Gemmatimonadetes	Gemmatimonadetes	Gemmatimonadales	Gemmatimonadaceae	Gemmatimonas
Otu2615				1						unclassified	unclassified	unclassified	unclassified	unclassified
Otu262			17	3	5	17	95	15	86	Proteobacteria	Betaproteobacteria	Burkholderiales	Comamonadaceae	Pelomonas
Otu2620				1						OD1	OD1_class_incertae_sedis	OD1_order_incertae_sedis	OD1_family_incertae_sedis	OD1_genus_incertae_sedis
Otu2622				1						Bacteroidetes	Sphingobacteria	Sphingobacteriales	Chitinophagaceae	unclassified
Otu2625				1						Proteobacteria	Deltaproteobacteria	Myxococcales	Kofleriaceae	Kofleria
Otu2626		2		10						Acidobacteria	Acidobacteria_Gp1	Acidobacteria_Gp1_order_incertae_sedis	Acidobacteria_Gp1_family_incertae_sedis	Gp1
Otu263	3	7								OD1	OD1_class_incertae_sedis	OD1_order_incertae_sedis	OD1_family_incertae_sedis	OD1_genus_incertae_sedis
Otu2639				2						unclassified	unclassified	unclassified	unclassified	unclassified
Otu264	2	1		2	1					Proteobacteria	Deltaproteobacteria	Myxococcales	Cystobacteraceae	unclassified
Otu2640	1									OD1	OD1_class_incertae_sedis	OD1_order_incertae_sedis	OD1_family_incertae_sedis	OD1_genus_incertae_sedis
Otu2641				1						unclassified	unclassified	unclassified	unclassified	unclassified
Otu2643				1						Proteobacteria	Gammaproteobacteria	Xanthomonadales	Xanthomonadaceae	unclassified
Otu2648				1						unclassified	unclassified	unclassified	unclassified	unclassified
Otu265	11	7		4	1					Acidobacteria	Acidobacteria_Gp3	Acidobacteria_Gp3_order_incertae_sedis	Acidobacteria_Gp3_family_incertae_sedis	Gp3
Otu2650	2									unclassified	unclassified	unclassified	unclassified	unclassified
Otu2653	1									Proteobacteria	unclassified	unclassified	unclassified	unclassified
Otu2655	1									Acidobacteria	Acidobacteria_Gp5	Acidobacteria_Gp5_order_incertae_sedis	Acidobacteria_Gp5_family_incertae_sedis	Gp5
Otu2658		1								Proteobacteria	unclassified	unclassified	unclassified	unclassified
Otu2659		3			1					Acidobacteria	Acidobacteria_Gp6	Acidobacteria_Gp6_order_incertae_sedis	Acidobacteria_Gp6_family_incertae_sedis	Gp6
Otu266		3			3					Verrucomicrobia	Subdivision3	Subdivision3_order_incertae_sedis	Subdivision3_family_incertae_sedis	3_genus_incertae_sedis
Otu2660			4			3	69	1	54	Proteobacteria	Betaproteobacteria	Burkholderiales	Burkholderiaceae	Ralstonia
Otu2666				1						unclassified	unclassified	unclassified	unclassified	unclassified
Otu267	9	2								Planctomycetes	Planctomycetacia	Planctomycetales	Planctomycetaceae	unclassified
Otu2670		1								unclassified	unclassified	unclassified	unclassified	unclassified
Otu2672	3	1		1				2		unclassified	unclassified	unclassified	unclassified	unclassified
Otu2674	1	1								unclassified	unclassified	unclassified	unclassified	unclassified
Otu2676	1									Proteobacteria	Deltaproteobacteria	Desulfuromonadales	Geobacteraceae	Geobacter
Otu268	1	4		2						WS3	WS3_class_incertae_sedis	WS3_order_incertae_sedis	WS3_family_incertae_sedis	WS3_genus_incertae_sedis
Otu2681	1									Acidobacteria	Acidobacteria_Gp3	Acidobacteria_Gp3_order_incertae_sedis	Acidobacteria_Gp3_family_incertae_sedis	Gp3
Otu2683			1							Proteobacteria	Betaproteobacteria	Burkholderiales	Burkholderiaceae	Burkholderia
Otu2684	2									WS3	WS3_class_incertae_sedis	WS3_order_incertae_sedis	WS3_family_incertae_sedis	WS3_genus_incertae_sedis
Otu2686							6			Proteobacteria	Alphaproteobacteria	Rhodospirillales	Rhodospirillaceae	Telmatospirillum
Otu269	2	3		1	1					unclassified	unclassified	unclassified	unclassified	unclassified
Otu2693	1									unclassified	unclassified	unclassified	unclassified	unclassified
Otu2694	1	1								Proteobacteria	unclassified	unclassified	unclassified	unclassified
Otu2698	1	1								Proteobacteria	Betaproteobacteria	Burkholderiales	unclassified	unclassified
Otu27	74	44		6	13					Acidobacteria	Acidobacteria_Gp3	Acidobacteria_Gp3_order_incertae_sedis	Acidobacteria_Gp3_family_incertae_sedis	Gp3
Otu270					3					unclassified	unclassified	unclassified	unclassified	unclassified
Otu2702		1		1						unclassified	unclassified	unclassified	unclassified	unclassified
Otu2705							6			Actinobacteria	Actinobacteria	Actinomycetales	Actinomycetaceae	Varibaculum
Otu271	3	1	20	7	3					Acidobacteria	Acidobacteria_Gp3	Acidobacteria_Gp3_order_incertae_sedis	Acidobacteria_Gp3_family_incertae_sedis	Gp3
Otu2713				1						Acidobacteria	Acidobacteria_Gp4	Acidobacteria_Gp4_order_incertae_sedis	Acidobacteria_Gp4_family_incertae_sedis	Gp4
Otu2714					1					Planctomycetes	Planctomycetacia	Planctomycetales	Planctomycetaceae	Singulisphaera
Otu2718	1									unclassified	unclassified	unclassified	unclassified	unclassified
Otu272		4								Bacteroidetes	Sphingobacteria	Sphingobacteriales	Sphingobacteriaceae	Pedobacter
Otu2720						3				unclassified	unclassified	unclassified	unclassified	unclassified
Otu2722					1					Planctomycetes	Planctomycetacia	Planctomycetales	Planctomycetaceae	unclassified
Otu2723		1								OD1	OD1_class_incertae_sedis	OD1_order_incertae_sedis	OD1_family_incertae_sedis	OD1_genus_incertae_sedis
Otu2724						3				Proteobacteria	Gammaproteobacteria	Enterobacteriales	Enterobacteriaceae	Pantoea
Otu2727		1								Verrucomicrobia	Subdivision3	Subdivision3_order_incertae_sedis	Subdivision3_family_incertae_sedis	3_genus_incertae_sedis
Otu2728	1	1								Planctomycetes	Planctomycetacia	Planctomycetales	Planctomycetaceae	unclassified
Otu273	4	1		1	5					unclassified	unclassified	unclassified	unclassified	unclassified
Otu2736				2						Proteobacteria	Alphaproteobacteria	unclassified	unclassified	unclassified
Otu274	3	5		4						Verrucomicrobia	Spartobacteria	Spartobacteria_order_incertae_sedis	Spartobacteria_family_incertae_sedis	Spartobacteria_genera_incertae_sedis
Otu2741		2								Chlamydiae	Chlamydiae	Chlamydiales	unclassified	unclassified
Otu2742	2									unclassified	unclassified	unclassified	unclassified	unclassified
Otu2743			3							Proteobacteria	Gammaproteobacteria	Legionellales	Legionellaceae	Legionella
Otu2747			2							Gemmatimonadetes	Gemmatimonadetes	Gemmatimonadales	Gemmatimonadaceae	Gemmatimonas
Otu2748		1		3						Bacteroidetes	Sphingobacteria	Sphingobacteriales	Chitinophagaceae	unclassified
Otu2749		1								Planctomycetes	Planctomycetacia	Planctomycetales	Planctomycetaceae	unclassified
Otu275				5	15					unclassified	unclassified	unclassified	unclassified	unclassified
Otu2750		1								Planctomycetes	Planctomycetacia	Planctomycetales	Planctomycetaceae	unclassified
Otu2751		1								unclassified	unclassified	unclassified	unclassified	unclassified
Otu2755	1									unclassified	unclassified	unclassified	unclassified	unclassified
Otu2756			3							Bacteroidetes	unclassified	unclassified	unclassified	unclassified
Otu276				1	8	1				Planctomycetes	Planctomycetacia	Planctomycetales	Planctomycetaceae	Singulisphaera
Otu2764	2									Chlamydiae	Chlamydiae	Chlamydiales	unclassified	unclassified
Otu2765		1								Chloroflexi	Ktedonobacteria	Ktedonobacterales	unclassified	unclassified
Otu277	7	9		2						Proteobacteria	Betaproteobacteria	unclassified	unclassified	unclassified
Otu2771	1									Actinobacteria	Actinobacteria	Actinomycetales	Nocardioidaceae	Nocardioides
Otu2778			3			1				Proteobacteria	Gammaproteobacteria	Xanthomonadales	Xanthomonadaceae	Stenotrophomonas
Otu278				1						Acidobacteria	Acidobacteria_Gp4	Acidobacteria_Gp4_order_incertae_sedis	Acidobacteria_Gp4_family_incertae_sedis	Gp4
Otu2781	2	4		2						Acidobacteria	Acidobacteria_Gp6	Acidobacteria_Gp6_order_incertae_sedis	Acidobacteria_Gp6_family_incertae_sedis	Gp6
Otu2785	1									OD1	OD1_class_incertae_sedis	OD1_order_incertae_sedis	OD1_family_incertae_sedis	OD1_genus_incertae_sedis
Otu2789					1					unclassified	unclassified	unclassified	unclassified	unclassified
Otu2791					3					Proteobacteria	Alphaproteobacteria	Rhodospirillales	Acetobacteraceae	unclassified
Otu2796				1						unclassified	unclassified	unclassified	unclassified	unclassified
Otu2798	1									unclassified	unclassified	unclassified	unclassified	unclassified
Otu28	1		7	9	35			2		unclassified	unclassified	unclassified	unclassified	unclassified
Otu280					2					Bacteroidetes	Sphingobacteria	Sphingobacteriales	Chitinophagaceae	unclassified
Otu2804	1	1								Planctomycetes	Planctomycetacia	Planctomycetales	Planctomycetaceae	Singulisphaera
Otu281			21							Planctomycetes	Planctomycetacia	Planctomycetales	Planctomycetaceae	unclassified
Otu2812				1						unclassified	unclassified	unclassified	unclassified	unclassified
Otu282					3					Cyanobacteria_Chloroplast	Chloroplast	Chloroplast_order_incertae_sedis	Chloroplast	Streptophyta
Otu283				4						Proteobacteria	Gammaproteobacteria	unclassified	unclassified	unclassified
Otu2831	1									unclassified	unclassified	unclassified	unclassified	unclassified
Otu2832				1						Proteobacteria	Deltaproteobacteria	Myxococcales	unclassified	unclassified
Otu2834	1	1								Acidobacteria	Acidobacteria_Gp6	Acidobacteria_Gp6_order_incertae_sedis	Acidobacteria_Gp6_family_incertae_sedis	Gp6
Otu284							6			Deinococcus-Thermus	Deinococci	Thermales	Thermaceae	Thermus
Otu2841								1		Verrucomicrobia	Subdivision3	Subdivision3_order_incertae_sedis	Subdivision3_family_incertae_sedis	3_genus_incertae_sedis
Otu2842	2									unclassified	unclassified	unclassified	unclassified	unclassified
Otu2844		1								Proteobacteria	Deltaproteobacteria	Bdellovibrionales	Bdellovibrionaceae	Bdellovibrio
Otu2846					2					Proteobacteria	Gammaproteobacteria	Xanthomonadales	Sinobacteraceae	Steroidobacter
Otu285	1			3						unclassified	unclassified	unclassified	unclassified	unclassified
Otu2853						2		1		unclassified	unclassified	unclassified	unclassified	unclassified
Otu2854	1	1								unclassified	unclassified	unclassified	unclassified	unclassified
Otu2858						3				Nitrospira	Nitrospira	Nitrospirales	Nitrospiraceae	Nitrospira
Otu286		6	2		2			2		Proteobacteria	Betaproteobacteria	Burkholderiales	Burkholderiaceae	Burkholderia
Otu2860		1								unclassified	unclassified	unclassified	unclassified	unclassified
Otu2861		2								unclassified	unclassified	unclassified	unclassified	unclassified
Otu2863						3				Proteobacteria	Gammaproteobacteria	Pasteurellales	Pasteurellaceae	Aggregatibacter
Otu2867			2							unclassified	unclassified	unclassified	unclassified	unclassified
Otu287				7						Planctomycetes	Planctomycetacia	Planctomycetales	Planctomycetaceae	unclassified
Otu2873			5							Proteobacteria	unclassified	unclassified	unclassified	unclassified
Otu2877			2							Bacteroidetes	Sphingobacteria	Sphingobacteriales	unclassified	unclassified
Otu2879	2	1								TM7	TM7_class_incertae_sedis	TM7_order_incertae_sedis	TM7_family_incertae_sedis	TM7_genus_incertae_sedis
Otu288			28	1		1	29	3	36	Proteobacteria	Betaproteobacteria	Burkholderiales	Burkholderiaceae	Ralstonia
Otu2880		1								Proteobacteria	Deltaproteobacteria	unclassified	unclassified	unclassified
Otu2882						3				Firmicutes	Clostridia	Clostridiales	Lachnospiraceae	Clostridium_XlVb
Otu2884					1					Proteobacteria	Alphaproteobacteria	Rhodospirillales	Acetobacteraceae	unclassified
Otu2885	1									unclassified	unclassified	unclassified	unclassified	unclassified
Otu2888	1									unclassified	unclassified	unclassified	unclassified	unclassified
Otu289				1						TM7	TM7_class_incertae_sedis	TM7_order_incertae_sedis	TM7_family_incertae_sedis	TM7_genus_incertae_sedis
Otu2890			3							Bacteroidetes	unclassified	unclassified	unclassified	unclassified
Otu2898			6							TM7	TM7_class_incertae_sedis	TM7_order_incertae_sedis	TM7_family_incertae_sedis	TM7_genus_incertae_sedis
Otu29	1	2		2	26					unclassified	unclassified	unclassified	unclassified	unclassified
Otu290								25		unclassified	unclassified	unclassified	unclassified	unclassified
Otu2904				1						Planctomycetes	Planctomycetacia	Planctomycetales	Planctomycetaceae	Singulisphaera
Otu2908	1									Actinobacteria	Actinobacteria	unclassified	unclassified	unclassified
Otu2909	1									Actinobacteria	Actinobacteria	Solirubrobacterales	Conexibacteraceae	Conexibacter
Otu291		3			1					Proteobacteria	Gammaproteobacteria	Xanthomonadales	Xanthomonadaceae	unclassified
Otu2911				1						Proteobacteria	Gammaproteobacteria	unclassified	unclassified	unclassified
Otu2914		2	7	2						Acidobacteria	Acidobacteria_Gp6	Acidobacteria_Gp6_order_incertae_sedis	Acidobacteria_Gp6_family_incertae_sedis	Gp6
Otu2918				1						unclassified	unclassified	unclassified	unclassified	unclassified
Otu292				6						Bacteroidetes	Sphingobacteria	Sphingobacteriales	Chitinophagaceae	unclassified
Otu2925								1	2	unclassified	unclassified	unclassified	unclassified	unclassified
Otu2929		1								Bacteroidetes	Bacteroidetes_incertae_sedis_class_incertae_sedis	Bacteroidetes_incertae_sedis_order_incertae_sedis	Bacteroidetes_incertae_sedis_family_incertae_sedis	Ohtaekwangia
Otu293				3						Bacteroidetes	unclassified	unclassified	unclassified	unclassified
Otu2932	1									Planctomycetes	Planctomycetacia	Planctomycetales	Planctomycetaceae	Gemmata
Otu2933						2				Firmicutes	unclassified	unclassified	unclassified	unclassified
Otu294	4	8		3	1					Acidobacteria	Acidobacteria_Gp6	Acidobacteria_Gp6_order_incertae_sedis	Acidobacteria_Gp6_family_incertae_sedis	Gp6
Otu2945							5			Fusobacteria	Fusobacteria	Fusobacteriales	Fusobacteriaceae	Fusobacterium
Otu2947		1								Proteobacteria	Alphaproteobacteria	unclassified	unclassified	unclassified
Otu295					3					Actinobacteria	Actinobacteria	Acidimicrobiales	unclassified	unclassified
Otu2954	1									OD1	OD1_class_incertae_sedis	OD1_order_incertae_sedis	OD1_family_incertae_sedis	OD1_genus_incertae_sedis
Otu296	2	1	1	1	6					Acidobacteria	Acidobacteria_Gp3	Acidobacteria_Gp3_order_incertae_sedis	Acidobacteria_Gp3_family_incertae_sedis	Gp3
Otu2960						1				Proteobacteria	Alphaproteobacteria	Rhodobacterales	Rhodobacteraceae	Rubellimicrobium
Otu2961		1								Planctomycetes	Planctomycetacia	Planctomycetales	Planctomycetaceae	unclassified
Otu2962						1				unclassified	unclassified	unclassified	unclassified	unclassified
Otu2963	1	3								Proteobacteria	Deltaproteobacteria	unclassified	unclassified	unclassified
Otu2966	1							3		Acidobacteria	Acidobacteria_Gp3	Acidobacteria_Gp3_order_incertae_sedis	Acidobacteria_Gp3_family_incertae_sedis	Gp3
Otu2967							5			unclassified	unclassified	unclassified	unclassified	unclassified
Otu297						26				unclassified	unclassified	unclassified	unclassified	unclassified
Otu2971		1								unclassified	unclassified	unclassified	unclassified	unclassified
Otu2973		1								unclassified	unclassified	unclassified	unclassified	unclassified
Otu2976					1					Verrucomicrobia	Spartobacteria	Spartobacteria_order_incertae_sedis	Spartobacteria_family_incertae_sedis	Spartobacteria_genera_incertae_sedis
Otu2977								3		Proteobacteria	Gammaproteobacteria	unclassified	unclassified	unclassified
Otu2978							5			Firmicutes	Clostridia	Clostridiales	Lachnospiraceae	unclassified
Otu298		1		3	1					Proteobacteria	Alphaproteobacteria	unclassified	unclassified	unclassified
Otu2980				1						unclassified	unclassified	unclassified	unclassified	unclassified
Otu2981	1									OD1	OD1_class_incertae_sedis	OD1_order_incertae_sedis	OD1_family_incertae_sedis	OD1_genus_incertae_sedis
Otu2983		2								OD1	OD1_class_incertae_sedis	OD1_order_incertae_sedis	OD1_family_incertae_sedis	OD1_genus_incertae_sedis
Otu2985					2					Verrucomicrobia	Spartobacteria	Spartobacteria_order_incertae_sedis	Spartobacteria_family_incertae_sedis	Spartobacteria_genera_incertae_sedis
Otu2989		1								OD1	OD1_class_incertae_sedis	OD1_order_incertae_sedis	OD1_family_incertae_sedis	OD1_genus_incertae_sedis
Otu299		2		3						Acidobacteria	Acidobacteria_Gp6	Acidobacteria_Gp6_order_incertae_sedis	Acidobacteria_Gp6_family_incertae_sedis	Gp6
Otu2990	1									Acidobacteria	Acidobacteria_Gp6	Acidobacteria_Gp6_order_incertae_sedis	Acidobacteria_Gp6_family_incertae_sedis	Gp6
Otu2994		1								Planctomycetes	Planctomycetacia	Planctomycetales	Planctomycetaceae	unclassified
Otu2995	1									OD1	OD1_class_incertae_sedis	OD1_order_incertae_sedis	OD1_family_incertae_sedis	OD1_genus_incertae_sedis
Otu2996	1									Proteobacteria	Deltaproteobacteria	Myxococcales	Cystobacteraceae	Anaeromyxobacter
Otu3				2	162					Chloroflexi	Ktedonobacteria	Ktedonobacterales	Ktedonobacteraceae	Ktedonobacter
Otu30	99	78								unclassified	unclassified	unclassified	unclassified	unclassified
Otu300			5		3	9		12		Actinobacteria	Actinobacteria	Actinomycetales	Pseudonocardiaceae	unclassified
Otu3004		1								unclassified	unclassified	unclassified	unclassified	unclassified
Otu3005		2								TM7	TM7_class_incertae_sedis	TM7_order_incertae_sedis	TM7_family_incertae_sedis	TM7_genus_incertae_sedis
Otu3007	1									Actinobacteria	Actinobacteria	Acidimicrobiales	unclassified	unclassified
Otu301	2	5								WS3	WS3_class_incertae_sedis	WS3_order_incertae_sedis	WS3_family_incertae_sedis	WS3_genus_incertae_sedis
Otu3013	1	1								Acidobacteria	Acidobacteria_Gp3	Acidobacteria_Gp3_order_incertae_sedis	Acidobacteria_Gp3_family_incertae_sedis	Gp3
Otu3014								2		unclassified	unclassified	unclassified	unclassified	unclassified
Otu3015				1						Verrucomicrobia	Spartobacteria	Spartobacteria_order_incertae_sedis	Spartobacteria_family_incertae_sedis	Spartobacteria_genera_incertae_sedis
Otu3016				1						Verrucomicrobia	unclassified	unclassified	unclassified	unclassified
Otu3019								1		Bacteroidetes	Sphingobacteria	Sphingobacteriales	Chitinophagaceae	unclassified
Otu302	2	2	2	2			22	10	10	Proteobacteria	Alphaproteobacteria	unclassified	unclassified	unclassified
Otu3025				1						Planctomycetes	Planctomycetacia	Planctomycetales	Planctomycetaceae	unclassified
Otu3027								6		Acidobacteria	Acidobacteria_Gp1	Acidobacteria_Gp1_order_incertae_sedis	Acidobacteria_Gp1_family_incertae_sedis	Gp1
Otu303	1	1		6						Acidobacteria	Acidobacteria_Gp17	Acidobacteria_Gp17_order_incertae_sedis	Acidobacteria_Gp17_family_incertae_sedis	Gp17
Otu3031								1		Proteobacteria	Betaproteobacteria	Neisseriales	Neisseriaceae	unclassified
Otu3032								1	1	Proteobacteria	Betaproteobacteria	Burkholderiales	Comamonadaceae	Curvibacter
Otu3034		1								Actinobacteria	Actinobacteria	unclassified	unclassified	unclassified
Otu3036	1									Acidobacteria	Acidobacteria_Gp3	Acidobacteria_Gp3_order_incertae_sedis	Acidobacteria_Gp3_family_incertae_sedis	Gp3
Otu304	4	3		2						Proteobacteria	Alphaproteobacteria	Rhodospirillales	unclassified	unclassified
Otu3042	1									Proteobacteria	Gammaproteobacteria	unclassified	unclassified	unclassified
Otu305			10	6	1		3			Verrucomicrobia	Spartobacteria	Spartobacteria_order_incertae_sedis	Spartobacteria_family_incertae_sedis	Spartobacteria_genera_incertae_sedis
Otu3052									9	Proteobacteria	Alphaproteobacteria	Sphingomonadales	Sphingomonadaceae	Novosphingobium
Otu3053	1	1								Proteobacteria	Deltaproteobacteria	Myxococcales	unclassified	unclassified
Otu3055				1						unclassified	unclassified	unclassified	unclassified	unclassified
Otu306				2		15				Proteobacteria	Gammaproteobacteria	Enterobacteriales	Enterobacteriaceae	Escherichia_Shigella
Otu3060						13				unclassified	unclassified	unclassified	unclassified	unclassified
Otu3061								2		Proteobacteria	unclassified	unclassified	unclassified	unclassified
Otu307	6	2		3						Planctomycetes	Planctomycetacia	Planctomycetales	Planctomycetaceae	unclassified
Otu3074					1					Acidobacteria	Acidobacteria_Gp3	Acidobacteria_Gp3_order_incertae_sedis	Acidobacteria_Gp3_family_incertae_sedis	Gp3
Otu3079				1						unclassified	unclassified	unclassified	unclassified	unclassified
Otu308	2	1		2	3					unclassified	unclassified	unclassified	unclassified	unclassified
Otu3082								1		Proteobacteria	Betaproteobacteria	Burkholderiales	unclassified	unclassified
Otu3084								1		Proteobacteria	Gammaproteobacteria	unclassified	unclassified	unclassified
Otu3085	1	1								Proteobacteria	Alphaproteobacteria	Rhodospirillales	Acetobacteraceae	unclassified
Otu309					2					Armatimonadetes	Armatimonadetes_gp5_class_incertae_sedis	Armatimonadetes_gp5_order_incetae_sedis	Armatimonadetes_gp5_family_incetae_sedis	Armatimonadetes_gp5
Otu3094				1						unclassified	unclassified	unclassified	unclassified	unclassified
Otu3096	1									Planctomycetes	Planctomycetacia	Planctomycetales	Planctomycetaceae	unclassified
Otu31						217				unclassified	unclassified	unclassified	unclassified	unclassified
Otu310				2						Acidobacteria	Acidobacteria_Gp4	Acidobacteria_Gp4_order_incertae_sedis	Acidobacteria_Gp4_family_incertae_sedis	Gp4
Otu3100				1						unclassified	unclassified	unclassified	unclassified	unclassified
Otu3101	1									Proteobacteria	unclassified	unclassified	unclassified	unclassified
Otu3102		1								unclassified	unclassified	unclassified	unclassified	unclassified
Otu3106				1				2		Acidobacteria	Acidobacteria_Gp3	Acidobacteria_Gp3_order_incertae_sedis	Acidobacteria_Gp3_family_incertae_sedis	Gp3
Otu3108		1								unclassified	unclassified	unclassified	unclassified	unclassified
Otu311	2	1	3	2	2			2		Actinobacteria	Actinobacteria	unclassified	unclassified	unclassified
Otu3110		1								Bacteroidetes	Sphingobacteria	Sphingobacteriales	Chitinophagaceae	unclassified
Otu3113				1						Acidobacteria	Acidobacteria_Gp6	Acidobacteria_Gp6_order_incertae_sedis	Acidobacteria_Gp6_family_incertae_sedis	Gp6
Otu3116		1								Bacteroidetes	Sphingobacteria	Sphingobacteriales	Sphingobacteriaceae	Mucilaginibacter
Otu3117	1									unclassified	unclassified	unclassified	unclassified	unclassified
Otu312		1		1						unclassified	unclassified	unclassified	unclassified	unclassified
Otu3120		1								unclassified	unclassified	unclassified	unclassified	unclassified
Otu3123	1									Bacteroidetes	unclassified	unclassified	unclassified	unclassified
Otu313	1			4	5			38		Acidobacteria	Acidobacteria_Gp7	Acidobacteria_Gp7_order_incertae_sedis	Acidobacteria_Gp7_family_incertae_sedis	Gp7
Otu3135	1									OD1	OD1_class_incertae_sedis	OD1_order_incertae_sedis	OD1_family_incertae_sedis	OD1_genus_incertae_sedis
Otu3137								1		unclassified	unclassified	unclassified	unclassified	unclassified
Otu3138		1								Actinobacteria	Actinobacteria	unclassified	unclassified	unclassified
Otu314					10	1				Actinobacteria	Actinobacteria	Solirubrobacterales	unclassified	unclassified
Otu3140		1								Actinobacteria	Actinobacteria	unclassified	unclassified	unclassified
Otu3143									1	Firmicutes	Clostridia	Clostridiales	unclassified	unclassified
Otu3144				1						Proteobacteria	Deltaproteobacteria	Myxococcales	Polyangiaceae	unclassified
Otu3146	1									OD1	OD1_class_incertae_sedis	OD1_order_incertae_sedis	OD1_family_incertae_sedis	OD1_genus_incertae_sedis
Otu3148	1									unclassified	unclassified	unclassified	unclassified	unclassified
Otu315	7	2								Planctomycetes	Planctomycetacia	Planctomycetales	Planctomycetaceae	unclassified
Otu3153		1								Firmicutes	Bacilli	Bacillales	Pasteuriaceae	Pasteuria
Otu316				2						Actinobacteria	Actinobacteria	Actinomycetales	Propionibacteriaceae	Microlunatus
Otu3160	1									Proteobacteria	Alphaproteobacteria	unclassified	unclassified	unclassified
Otu3168								2		Proteobacteria	Deltaproteobacteria	Myxococcales	Cystobacteraceae	Anaeromyxobacter
Otu3169	1									unclassified	unclassified	unclassified	unclassified	unclassified
Otu317					2					Firmicutes	Negativicutes	Selenomonadales	Veillonellaceae	Veillonella
Otu3175		1								Verrucomicrobia	Subdivision3	Subdivision3_order_incertae_sedis	Subdivision3_family_incertae_sedis	3_genus_incertae_sedis
Otu318			27							Actinobacteria	Actinobacteria	Actinomycetales	Nocardiaceae	Rhodococcus
Otu3180								1		Bacteroidetes	unclassified	unclassified	unclassified	unclassified
Otu3184	1									Bacteroidetes	Sphingobacteria	Sphingobacteriales	Chitinophagaceae	unclassified
Otu3185	2									unclassified	unclassified	unclassified	unclassified	unclassified
Otu3186								1		unclassified	unclassified	unclassified	unclassified	unclassified
Otu3188	1									unclassified	unclassified	unclassified	unclassified	unclassified
Otu319	6	7		2	3			2		Proteobacteria	Alphaproteobacteria	Rhodospirillales	Acetobacteraceae	unclassified
Otu3195								3		unclassified	unclassified	unclassified	unclassified	unclassified
Otu3196		1								Bacteroidetes	Sphingobacteria	Sphingobacteriales	Chitinophagaceae	unclassified
Otu32	1	1		22						Proteobacteria	Alphaproteobacteria	unclassified	unclassified	unclassified
Otu320		1			2					Planctomycetes	Planctomycetacia	Planctomycetales	Planctomycetaceae	unclassified
Otu3206	2									OD1	OD1_class_incertae_sedis	OD1_order_incertae_sedis	OD1_family_incertae_sedis	OD1_genus_incertae_sedis
Otu3208		2								OD1	OD1_class_incertae_sedis	OD1_order_incertae_sedis	OD1_family_incertae_sedis	OD1_genus_incertae_sedis
Otu3209	1									Planctomycetes	Planctomycetacia	Planctomycetales	Planctomycetaceae	unclassified
Otu321	2	4								Proteobacteria	Gammaproteobacteria	Xanthomonadales	Xanthomonadaceae	Rudaea
Otu3214	1									unclassified	unclassified	unclassified	unclassified	unclassified
Otu3216				1						Proteobacteria	Alphaproteobacteria	Rhodospirillales	unclassified	unclassified
Otu3218								2		Proteobacteria	unclassified	unclassified	unclassified	unclassified
Otu322	2			2						unclassified	unclassified	unclassified	unclassified	unclassified
Otu3221	1									Chloroflexi	Ktedonobacteria	Ktedonobacterales	Ktedonobacteraceae	Ktedonobacter
Otu3225	1			1						Proteobacteria	Deltaproteobacteria	Myxococcales	unclassified	unclassified
Otu3227								2		unclassified	unclassified	unclassified	unclassified	unclassified
Otu3228	1									unclassified	unclassified	unclassified	unclassified	unclassified
Otu323			8					7		Cyanobacteria_Chloroplast	Cyanobacteria	Cyanobacteria_order_incertae_sedis	Family_I	GpI
Otu3234	1									Gemmatimonadetes	Gemmatimonadetes	Gemmatimonadales	Gemmatimonadaceae	Gemmatimonas
Otu3237	1				1					unclassified	unclassified	unclassified	unclassified	unclassified
Otu324				3						unclassified	unclassified	unclassified	unclassified	unclassified
Otu3240					1					Planctomycetes	Planctomycetacia	Planctomycetales	Planctomycetaceae	unclassified
Otu3243	1									unclassified	unclassified	unclassified	unclassified	unclassified
Otu3245		1		1						Bacteroidetes	unclassified	unclassified	unclassified	unclassified
Otu3247	1									unclassified	unclassified	unclassified	unclassified	unclassified
Otu3248	1									Actinobacteria	Actinobacteria	Acidimicrobiales	unclassified	unclassified
Otu325					2					Verrucomicrobia	unclassified	unclassified	unclassified	unclassified
Otu3252		1								Proteobacteria	Deltaproteobacteria	Myxococcales	unclassified	unclassified
Otu3255		1								TM7	TM7_class_incertae_sedis	TM7_order_incertae_sedis	TM7_family_incertae_sedis	TM7_genus_incertae_sedis
Otu326	2	1								Bacteroidetes	Sphingobacteria	Sphingobacteriales	unclassified	unclassified
Otu3260		1								unclassified	unclassified	unclassified	unclassified	unclassified
Otu3263						2				Bacteroidetes	Sphingobacteria	Sphingobacteriales	Chitinophagaceae	unclassified
Otu3265					2					Proteobacteria	unclassified	unclassified	unclassified	unclassified
Otu3266	1	1								unclassified	unclassified	unclassified	unclassified	unclassified
Otu3267	1									Actinobacteria	Actinobacteria	Actinomycetales	Sporichthyaceae	Sporichthya
Otu327				5						unclassified	unclassified	unclassified	unclassified	unclassified
Otu3270	1									Proteobacteria	Deltaproteobacteria	Myxococcales	unclassified	unclassified
Otu3274				1						Proteobacteria	Deltaproteobacteria	Myxococcales	unclassified	unclassified
Otu328					3					TM7	TM7_class_incertae_sedis	TM7_order_incertae_sedis	TM7_family_incertae_sedis	TM7_genus_incertae_sedis
Otu3281				1						Proteobacteria	Alphaproteobacteria	Rhodospirillales	Rhodospirillaceae	Defluviicoccus
Otu3283	1									Verrucomicrobia	Spartobacteria	Spartobacteria_order_incertae_sedis	Spartobacteria_family_incertae_sedis	Spartobacteria_genera_incertae_sedis
Otu3284		1								Planctomycetes	Planctomycetacia	Planctomycetales	Planctomycetaceae	unclassified
Otu3286		1								TM7	TM7_class_incertae_sedis	TM7_order_incertae_sedis	TM7_family_incertae_sedis	TM7_genus_incertae_sedis
Otu3287				1						Proteobacteria	Deltaproteobacteria	Myxococcales	unclassified	unclassified
Otu329			9			5	15	4	8	Proteobacteria	Gammaproteobacteria	Enterobacteriales	Enterobacteriaceae	Morganella
Otu3292				1						unclassified	unclassified	unclassified	unclassified	unclassified
Otu3297	1									unclassified	unclassified	unclassified	unclassified	unclassified
Otu33	6	3		25	2					Actinobacteria	Actinobacteria	Acidimicrobiales	Acidimicrobiaceae	Ilumatobacter
Otu330				3						Proteobacteria	Alphaproteobacteria	Rhizobiales	Hyphomicrobiaceae	Filomicrobium
Otu3300	1									Verrucomicrobia	unclassified	unclassified	unclassified	unclassified
Otu3308				2	1					Bacteroidetes	Sphingobacteria	Sphingobacteriales	Chitinophagaceae	unclassified
Otu331	1			1						Acidobacteria	Acidobacteria_Gp22	Acidobacteria_Gp22_order_incertae_sedis	Acidobacteria_Gp22_family_incertae_sedis	Gp22
Otu3311	1									Proteobacteria	Deltaproteobacteria	Myxococcales	Polyangiaceae	unclassified
Otu3312	1			1						Bacteroidetes	unclassified	unclassified	unclassified	unclassified
Otu3315		1								unclassified	unclassified	unclassified	unclassified	unclassified
Otu3316					1			1		Armatimonadetes	Chthonomonadetes	Chthonomonadales	Chthonomonadaceae	Chthonomonas_Armatimonadetes_gp3
Otu3318				1						unclassified	unclassified	unclassified	unclassified	unclassified
Otu332					2					Planctomycetes	Phycisphaerae	Phycisphaerales	Phycisphaeraceae	Phycisphaera
Otu3322		1								Proteobacteria	Betaproteobacteria	unclassified	unclassified	unclassified
Otu3325				1						Actinobacteria	Actinobacteria	Solirubrobacterales	unclassified	unclassified
Otu3329	1									Proteobacteria	Deltaproteobacteria	Myxococcales	unclassified	unclassified
Otu333	3	4		2						Bacteroidetes	Bacteroidetes_incertae_sedis_class_incertae_sedis	Bacteroidetes_incertae_sedis_order_incertae_sedis	Bacteroidetes_incertae_sedis_family_incertae_sedis	Ohtaekwangia
Otu3330		2								Chlamydiae	Chlamydiae	Chlamydiales	Parachlamydiaceae	unclassified
Otu3334				1						Proteobacteria	Gammaproteobacteria	unclassified	unclassified	unclassified
Otu3337	1			1						Proteobacteria	Betaproteobacteria	unclassified	unclassified	unclassified
Otu334	1	4			2					Proteobacteria	Gammaproteobacteria	unclassified	unclassified	unclassified
Otu3340		1								unclassified	unclassified	unclassified	unclassified	unclassified
Otu335	5	1								Proteobacteria	Deltaproteobacteria	Myxococcales	Kofleriaceae	Kofleria
Otu3351	2	2								Acidobacteria	Acidobacteria_Gp5	Acidobacteria_Gp5_order_incertae_sedis	Acidobacteria_Gp5_family_incertae_sedis	Gp5
Otu336				4	2					Proteobacteria	Deltaproteobacteria	Myxococcales	Polyangiaceae	unclassified
Otu3367				2						unclassified	unclassified	unclassified	unclassified	unclassified
Otu337		4	14	2	1	16		9		Actinobacteria	Actinobacteria	Acidimicrobiales	unclassified	unclassified
Otu3370		1								Proteobacteria	Alphaproteobacteria	unclassified	unclassified	unclassified
Otu3375				1	2					Proteobacteria	Alphaproteobacteria	Rhodospirillales	Acetobacteraceae	unclassified
Otu3378	5	1								Proteobacteria	Alphaproteobacteria	Rhodospirillales	Acetobacteraceae	unclassified
Otu3379		1								Planctomycetes	Planctomycetacia	Planctomycetales	Planctomycetaceae	unclassified
Otu338		1			2	6		43		Actinobacteria	Actinobacteria	Acidimicrobiales	Iamiaceae	Iamia
Otu3380	1									unclassified	unclassified	unclassified	unclassified	unclassified
Otu339	3	5								Gemmatimonadetes	Gemmatimonadetes	Gemmatimonadales	Gemmatimonadaceae	Gemmatimonas
Otu3390		1								TM7	TM7_class_incertae_sedis	TM7_order_incertae_sedis	TM7_family_incertae_sedis	TM7_genus_incertae_sedis
Otu3392		1								Proteobacteria	unclassified	unclassified	unclassified	unclassified
Otu3393	1									OD1	OD1_class_incertae_sedis	OD1_order_incertae_sedis	OD1_family_incertae_sedis	OD1_genus_incertae_sedis
Otu3395			4							Acidobacteria	Acidobacteria_Gp4	Acidobacteria_Gp4_order_incertae_sedis	Acidobacteria_Gp4_family_incertae_sedis	Gp4
Otu3398	1									Chlamydiae	Chlamydiae	Chlamydiales	unclassified	unclassified
Otu34	15	15	1	11	27			21		Acidobacteria	Acidobacteria_Gp1	Acidobacteria_Gp1_order_incertae_sedis	Acidobacteria_Gp1_family_incertae_sedis	Gp1
Otu340					1			1		unclassified	unclassified	unclassified	unclassified	unclassified
Otu3401		1								Proteobacteria	Gammaproteobacteria	unclassified	unclassified	unclassified
Otu3403	1									Bacteroidetes	Sphingobacteria	Sphingobacteriales	Chitinophagaceae	unclassified
Otu3410			2							Armatimonadetes	Armatimonadia	Armatimonadales	Armatimonadaceae	Armatimonas_Armatimonadetes_gp1
Otu3415				1						Proteobacteria	unclassified	unclassified	unclassified	unclassified
Otu3417	2	1		3	1					Proteobacteria	Alphaproteobacteria	Rhizobiales	unclassified	unclassified
Otu3418	1									Armatimonadetes	Armatimonadetes_gp5_class_incertae_sedis	Armatimonadetes_gp5_order_incetae_sedis	Armatimonadetes_gp5_family_incetae_sedis	Armatimonadetes_gp5
Otu3419				1						Gemmatimonadetes	Gemmatimonadetes	Gemmatimonadales	Gemmatimonadaceae	Gemmatimonas
Otu342	2				1					Bacteroidetes	Sphingobacteria	Sphingobacteriales	Chitinophagaceae	unclassified
Otu3421		1			1					Proteobacteria	Deltaproteobacteria	Myxococcales	unclassified	unclassified
Otu3423		1								Planctomycetes	Planctomycetacia	Planctomycetales	Planctomycetaceae	unclassified
Otu3424	1									unclassified	unclassified	unclassified	unclassified	unclassified
Otu343	4	3		3						Proteobacteria	Deltaproteobacteria	unclassified	unclassified	unclassified
Otu3430		1								unclassified	unclassified	unclassified	unclassified	unclassified
Otu344	2	6								Proteobacteria	Deltaproteobacteria	unclassified	unclassified	unclassified
Otu3442			1							Planctomycetes	Planctomycetacia	Planctomycetales	Planctomycetaceae	Gemmata
Otu3444	8	7		3						Proteobacteria	Alphaproteobacteria	unclassified	unclassified	unclassified
Otu3448	1									Gemmatimonadetes	Gemmatimonadetes	Gemmatimonadales	Gemmatimonadaceae	Gemmatimonas
Otu345	5	2	2		1					Acidobacteria	Acidobacteria_Gp1	Acidobacteria_Gp1_order_incertae_sedis	Acidobacteria_Gp1_family_incertae_sedis	Gp1
Otu3452	1									Proteobacteria	unclassified	unclassified	unclassified	unclassified
Otu3454				1						Actinobacteria	Actinobacteria	unclassified	unclassified	unclassified
Otu346				3						TM7	TM7_class_incertae_sedis	TM7_order_incertae_sedis	TM7_family_incertae_sedis	TM7_genus_incertae_sedis
Otu3462	1									Verrucomicrobia	Verrucomicrobiae	Verrucomicrobiales	Verrucomicrobiaceae	Verrucomicrobium
Otu3465				1						Proteobacteria	Alphaproteobacteria	Rhodospirillales	Rhodospirillaceae	unclassified
Otu3469			1							TM7	TM7_class_incertae_sedis	TM7_order_incertae_sedis	TM7_family_incertae_sedis	TM7_genus_incertae_sedis
Otu347				1	2					Acidobacteria	Acidobacteria_Gp1	Acidobacteria_Gp1_order_incertae_sedis	Acidobacteria_Gp1_family_incertae_sedis	Gp1
Otu3471			1							Proteobacteria	Gammaproteobacteria	Xanthomonadales	Xanthomonadaceae	unclassified
Otu3477			1							Proteobacteria	Deltaproteobacteria	Myxococcales	Cystobacteraceae	Anaeromyxobacter
Otu348	2	1		2						unclassified	unclassified	unclassified	unclassified	unclassified
Otu3480	1									Proteobacteria	Deltaproteobacteria	unclassified	unclassified	unclassified
Otu3481	2									Planctomycetes	Planctomycetacia	Planctomycetales	Planctomycetaceae	Singulisphaera
Otu349	6	7	34	4	7					Actinobacteria	Actinobacteria	Actinomycetales	unclassified	unclassified
Otu3494	1									Proteobacteria	Betaproteobacteria	unclassified	unclassified	unclassified
Otu35				19						Proteobacteria	Alphaproteobacteria	unclassified	unclassified	unclassified
Otu350					1					Chloroflexi	Ktedonobacteria	Ktedonobacterales	Ktedonobacteraceae	Ktedonobacter
Otu3501				1						Verrucomicrobia	Subdivision3	Subdivision3_order_incertae_sedis	Subdivision3_family_incertae_sedis	3_genus_incertae_sedis
Otu3506		1								Verrucomicrobia	Subdivision3	Subdivision3_order_incertae_sedis	Subdivision3_family_incertae_sedis	3_genus_incertae_sedis
Otu351				2	3					Acidobacteria	Acidobacteria_Gp3	Acidobacteria_Gp3_order_incertae_sedis	Acidobacteria_Gp3_family_incertae_sedis	Gp3
Otu3511	1									unclassified	unclassified	unclassified	unclassified	unclassified
Otu3512				1						unclassified	unclassified	unclassified	unclassified	unclassified
Otu3517		1								unclassified	unclassified	unclassified	unclassified	unclassified
Otu3519				1						unclassified	unclassified	unclassified	unclassified	unclassified
Otu352	1	1		3						unclassified	unclassified	unclassified	unclassified	unclassified
Otu3521	1			1						unclassified	unclassified	unclassified	unclassified	unclassified
Otu353	6	3								Proteobacteria	Betaproteobacteria	unclassified	unclassified	unclassified
Otu354				2						OD1	OD1_class_incertae_sedis	OD1_order_incertae_sedis	OD1_family_incertae_sedis	OD1_genus_incertae_sedis
Otu355					3			24		Acidobacteria	Acidobacteria_Gp1	Acidobacteria_Gp1_order_incertae_sedis	Acidobacteria_Gp1_family_incertae_sedis	Gp1
Otu3550								1		unclassified	unclassified	unclassified	unclassified	unclassified
Otu3551								1		Armatimonadetes	Armatimonadia	Armatimonadales	Armatimonadaceae	Armatimonas_Armatimonadetes_gp1
Otu3554	1	1								unclassified	unclassified	unclassified	unclassified	unclassified
Otu3555								1		Planctomycetes	Planctomycetacia	Planctomycetales	Planctomycetaceae	unclassified
Otu3559								1		Verrucomicrobia	Spartobacteria	Spartobacteria_order_incertae_sedis	Spartobacteria_family_incertae_sedis	Spartobacteria_genera_incertae_sedis
Otu356					1					Acidobacteria	Acidobacteria_Gp3	Acidobacteria_Gp3_order_incertae_sedis	Acidobacteria_Gp3_family_incertae_sedis	Gp3
Otu3562			1							unclassified	unclassified	unclassified	unclassified	unclassified
Otu3564								1		OD1	OD1_class_incertae_sedis	OD1_order_incertae_sedis	OD1_family_incertae_sedis	OD1_genus_incertae_sedis
Otu357		1		2						Proteobacteria	Gammaproteobacteria	unclassified	unclassified	unclassified
Otu3571									1	Proteobacteria	Gammaproteobacteria	Xanthomonadales	Xanthomonadaceae	Pseudoxanthomonas
Otu3572						1				Firmicutes	Bacilli	Bacillales	Bacillaceae_1	Bacillus
Otu3576	1									unclassified	unclassified	unclassified	unclassified	unclassified
Otu3579	3									OD1	OD1_class_incertae_sedis	OD1_order_incertae_sedis	OD1_family_incertae_sedis	OD1_genus_incertae_sedis
Otu358	7	4		1						Proteobacteria	Deltaproteobacteria	unclassified	unclassified	unclassified
Otu3581			1							unclassified	unclassified	unclassified	unclassified	unclassified
Otu3582								1		Proteobacteria	unclassified	unclassified	unclassified	unclassified
Otu3583								4		Chloroflexi	Ktedonobacteria	Ktedonobacterales	unclassified	unclassified
Otu359					1					Planctomycetes	Planctomycetacia	Planctomycetales	Planctomycetaceae	Planctomyces
Otu3590	1									Acidobacteria	Acidobacteria_Gp5	Acidobacteria_Gp5_order_incertae_sedis	Acidobacteria_Gp5_family_incertae_sedis	Gp5
Otu3592	7	3		4						Acidobacteria	Acidobacteria_Gp3	Acidobacteria_Gp3_order_incertae_sedis	Acidobacteria_Gp3_family_incertae_sedis	Gp3
Otu3596			10		4					Chloroflexi	Ktedonobacteria	Ktedonobacterales	Ktedonobacteraceae	Ktedonobacter
Otu36	6	1		2	34					Bacteroidetes	Sphingobacteria	Sphingobacteriales	Chitinophagaceae	unclassified
Otu360				1						unclassified	unclassified	unclassified	unclassified	unclassified
Otu3605				1						Bacteroidetes	Sphingobacteria	Sphingobacteriales	Chitinophagaceae	Ferruginibacter
Otu361					1	4	7			Firmicutes	Bacilli	Lactobacillales	Carnobacteriaceae	Dolosigranulum
Otu3610			1							Bacteroidetes	Sphingobacteria	Sphingobacteriales	Sphingobacteriaceae	Mucilaginibacter
Otu3612		1								Actinobacteria	Actinobacteria	Actinomycetales	Nocardiaceae	unclassified
Otu3614		2								Proteobacteria	Deltaproteobacteria	Myxococcales	unclassified	unclassified
Otu3616		1								Planctomycetes	Planctomycetacia	Planctomycetales	Planctomycetaceae	unclassified
Otu362		3		12	1					Acidobacteria	Acidobacteria_Gp6	Acidobacteria_Gp6_order_incertae_sedis	Acidobacteria_Gp6_family_incertae_sedis	Gp6
Otu3621	1									unclassified	unclassified	unclassified	unclassified	unclassified
Otu363					5					Chloroflexi	Ktedonobacteria	Ktedonobacterales	Ktedonobacteraceae	Ktedonobacter
Otu3636		1								Proteobacteria	Deltaproteobacteria	Myxococcales	unclassified	unclassified
Otu364				1						unclassified	unclassified	unclassified	unclassified	unclassified
Otu3640		1								unclassified	unclassified	unclassified	unclassified	unclassified
Otu3644	1									Proteobacteria	unclassified	unclassified	unclassified	unclassified
Otu365				4						unclassified	unclassified	unclassified	unclassified	unclassified
Otu3650		1		1						Acidobacteria	Acidobacteria_Gp6	Acidobacteria_Gp6_order_incertae_sedis	Acidobacteria_Gp6_family_incertae_sedis	Gp6
Otu3651		1								Bacteroidetes	Sphingobacteria	Sphingobacteriales	Sphingobacteriaceae	Mucilaginibacter
Otu3652		1								Proteobacteria	Alphaproteobacteria	Rhodospirillales	unclassified	unclassified
Otu366				1	2					Planctomycetes	Planctomycetacia	Planctomycetales	Planctomycetaceae	unclassified
Otu3661	1									TM7	TM7_class_incertae_sedis	TM7_order_incertae_sedis	TM7_family_incertae_sedis	TM7_genus_incertae_sedis
Otu3667	1			3						Verrucomicrobia	Spartobacteria	Spartobacteria_order_incertae_sedis	Spartobacteria_family_incertae_sedis	Spartobacteria_genera_incertae_sedis
Otu3668		1								Chlamydiae	Chlamydiae	Chlamydiales	unclassified	unclassified
Otu367	3	2		2						unclassified	unclassified	unclassified	unclassified	unclassified
Otu3674		1								Proteobacteria	Gammaproteobacteria	unclassified	unclassified	unclassified
Otu3675		1								Bacteroidetes	unclassified	unclassified	unclassified	unclassified
Otu3678		1								Planctomycetes	Planctomycetacia	Planctomycetales	Planctomycetaceae	unclassified
Otu3679		1								Planctomycetes	Planctomycetacia	Planctomycetales	Planctomycetaceae	Singulisphaera
Otu368	2	2			2					Proteobacteria	Alphaproteobacteria	Rhodospirillales	Rhodospirillaceae	unclassified
Otu3681	1									Chlamydiae	Chlamydiae	Chlamydiales	unclassified	unclassified
Otu3683		1								Proteobacteria	Deltaproteobacteria	Bdellovibrionales	Bacteriovoracaceae	Bacteriovorax
Otu369	1	6	3		2					Bacteroidetes	Sphingobacteria	Sphingobacteriales	Chitinophagaceae	unclassified
Otu3695	1	1								Acidobacteria	Acidobacteria_Gp6	Acidobacteria_Gp6_order_incertae_sedis	Acidobacteria_Gp6_family_incertae_sedis	Gp6
Otu3698	1									Proteobacteria	Alphaproteobacteria	unclassified	unclassified	unclassified
Otu37						169			5	Actinobacteria	Actinobacteria	Actinomycetales	unclassified	unclassified
Otu370	2	5			2					Proteobacteria	Betaproteobacteria	Burkholderiales	Comamonadaceae	unclassified
Otu3705		1								unclassified	unclassified	unclassified	unclassified	unclassified
Otu371	1	2		3				2		Actinobacteria	Actinobacteria	Acidimicrobiales	unclassified	unclassified
Otu3715		1								Planctomycetes	Planctomycetacia	Planctomycetales	Planctomycetaceae	unclassified
Otu3718		1								Planctomycetes	Planctomycetacia	Planctomycetales	Planctomycetaceae	unclassified
Otu372				1						Proteobacteria	Alphaproteobacteria	unclassified	unclassified	unclassified
Otu3723	1									unclassified	unclassified	unclassified	unclassified	unclassified
Otu3729	1									Proteobacteria	Deltaproteobacteria	Myxococcales	unclassified	unclassified
Otu373	1			2	3					TM7	TM7_class_incertae_sedis	TM7_order_incertae_sedis	TM7_family_incertae_sedis	TM7_genus_incertae_sedis
Otu3733	1			1						Proteobacteria	Deltaproteobacteria	Myxococcales	Polyangiaceae	unclassified
Otu3736	1	1	2					2		Proteobacteria	Alphaproteobacteria	Rhizobiales	Rhizobiales_incertae_sedis	unclassified
Otu374								18		Proteobacteria	Deltaproteobacteria	Myxococcales	unclassified	unclassified
Otu3747	1									unclassified	unclassified	unclassified	unclassified	unclassified
Otu3749					1					unclassified	unclassified	unclassified	unclassified	unclassified
Otu375						21				Proteobacteria	Alphaproteobacteria	Rhizobiales	Methylobacteriaceae	Microvirga
Otu3755				1						Proteobacteria	Alphaproteobacteria	Rhizobiales	unclassified	unclassified
Otu376				4						Planctomycetes	Planctomycetacia	Planctomycetales	Planctomycetaceae	Gemmata
Otu3760		1								Acidobacteria	Acidobacteria_Gp3	Acidobacteria_Gp3_order_incertae_sedis	Acidobacteria_Gp3_family_incertae_sedis	Gp3
Otu3764					1					Proteobacteria	Alphaproteobacteria	Caulobacterales	Caulobacteraceae	unclassified
Otu3765	1									TM7	TM7_class_incertae_sedis	TM7_order_incertae_sedis	TM7_family_incertae_sedis	TM7_genus_incertae_sedis
Otu377		1			1					unclassified	unclassified	unclassified	unclassified	unclassified
Otu3772	1									OD1	OD1_class_incertae_sedis	OD1_order_incertae_sedis	OD1_family_incertae_sedis	OD1_genus_incertae_sedis
Otu3773	1									Actinobacteria	Actinobacteria	unclassified	unclassified	unclassified
Otu3774								1		unclassified	unclassified	unclassified	unclassified	unclassified
Otu3775	9	5								Acidobacteria	Acidobacteria_Gp3	Acidobacteria_Gp3_order_incertae_sedis	Acidobacteria_Gp3_family_incertae_sedis	Gp3
Otu378	4	5			2					unclassified	unclassified	unclassified	unclassified	unclassified
Otu3786	1									Chlamydiae	Chlamydiae	Chlamydiales	unclassified	unclassified
Otu3788	1				1					unclassified	unclassified	unclassified	unclassified	unclassified
Otu379	4	2								unclassified	unclassified	unclassified	unclassified	unclassified
Otu3790	1									Gemmatimonadetes	Gemmatimonadetes	Gemmatimonadales	Gemmatimonadaceae	Gemmatimonas
Otu3792								2		Proteobacteria	Deltaproteobacteria	Myxococcales	unclassified	unclassified
Otu3795	1									Proteobacteria	Betaproteobacteria	Rhodocyclales	Rhodocyclaceae	Propionivibrio
Otu38	1				33			19		unclassified	unclassified	unclassified	unclassified	unclassified
Otu380	1	7	14		5					Bacteroidetes	Sphingobacteria	Sphingobacteriales	Sphingobacteriaceae	Mucilaginibacter
Otu3802		1								Planctomycetes	Planctomycetacia	Planctomycetales	Planctomycetaceae	Planctomyces
Otu3803	1									unclassified	unclassified	unclassified	unclassified	unclassified
Otu3805	1									Proteobacteria	Betaproteobacteria	Burkholderiales	unclassified	unclassified
Otu3808	1									Proteobacteria	Deltaproteobacteria	unclassified	unclassified	unclassified
Otu381		1			4					unclassified	unclassified	unclassified	unclassified	unclassified
Otu3815		1								OD1	OD1_class_incertae_sedis	OD1_order_incertae_sedis	OD1_family_incertae_sedis	OD1_genus_incertae_sedis
Otu382		1			2					Planctomycetes	Planctomycetacia	Planctomycetales	Planctomycetaceae	unclassified
Otu383	1	7								Proteobacteria	Betaproteobacteria	Burkholderiales	Oxalobacteraceae	Naxibacter
Otu384	4	2		2						Actinobacteria	Actinobacteria	unclassified	unclassified	unclassified
Otu385		1			1					Chloroflexi	Caldilineae	Caldilineales	Caldilineaceae	Caldilinea
Otu386	3	4			1					Acidobacteria	Acidobacteria_Gp4	Acidobacteria_Gp4_order_incertae_sedis	Acidobacteria_Gp4_family_incertae_sedis	Gp4
Otu3865	7	5		4	6					Proteobacteria	Alphaproteobacteria	unclassified	unclassified	unclassified
Otu387					3					Proteobacteria	Alphaproteobacteria	unclassified	unclassified	unclassified
Otu3877	2		5							Verrucomicrobia	Verrucomicrobiae	Verrucomicrobiales	Verrucomicrobiaceae	Verrucomicrobium
Otu388	2	1		6						Planctomycetes	Planctomycetacia	Planctomycetales	Planctomycetaceae	unclassified
Otu3880		1								TM7	TM7_class_incertae_sedis	TM7_order_incertae_sedis	TM7_family_incertae_sedis	TM7_genus_incertae_sedis
Otu3881				1						Actinobacteria	Actinobacteria	Acidimicrobiales	unclassified	unclassified
Otu389	1				7					Acidobacteria	Acidobacteria_Gp1	Acidobacteria_Gp1_order_incertae_sedis	Acidobacteria_Gp1_family_incertae_sedis	Gp1
Otu3894	1									Proteobacteria	Gammaproteobacteria	unclassified	unclassified	unclassified
Otu39				14						unclassified	unclassified	unclassified	unclassified	unclassified
Otu390				4						unclassified	unclassified	unclassified	unclassified	unclassified
Otu391				1						Planctomycetes	Planctomycetacia	Planctomycetales	Planctomycetaceae	unclassified
Otu3913	2									unclassified	unclassified	unclassified	unclassified	unclassified
Otu3918	1									Actinobacteria	Actinobacteria	unclassified	unclassified	unclassified
Otu392					3					Chloroflexi	Ktedonobacteria	Ktedonobacterales	unclassified	unclassified
Otu3924				2						Proteobacteria	Alphaproteobacteria	unclassified	unclassified	unclassified
Otu393	1	4								OD1	OD1_class_incertae_sedis	OD1_order_incertae_sedis	OD1_family_incertae_sedis	OD1_genus_incertae_sedis
Otu3935	1	1						5		Actinobacteria	Actinobacteria	Solirubrobacterales	unclassified	unclassified
Otu394	5	3		2						Verrucomicrobia	Spartobacteria	Spartobacteria_order_incertae_sedis	Spartobacteria_family_incertae_sedis	Spartobacteria_genera_incertae_sedis
Otu3940					3					Proteobacteria	Alphaproteobacteria	Alphaproteobacteria_order_incertae_sedis	Alphaproteobacteria_family_incertae_sedis	Rhizomicrobium
Otu3941				1						unclassified	unclassified	unclassified	unclassified	unclassified
Otu3942		1								Verrucomicrobia	Spartobacteria	Spartobacteria_order_incertae_sedis	Spartobacteria_family_incertae_sedis	Spartobacteria_genera_incertae_sedis
Otu3943	1									Verrucomicrobia	Opitutae	Opitutales	Opitutaceae	Opitutus
Otu395			13							Actinobacteria	Actinobacteria	Actinomycetales	Nocardioidaceae	Marmoricola
Otu3954	1									Acidobacteria	Acidobacteria_Gp3	Acidobacteria_Gp3_order_incertae_sedis	Acidobacteria_Gp3_family_incertae_sedis	Gp3
Otu3959		1								Proteobacteria	Betaproteobacteria	Burkholderiales	Comamonadaceae	Polaromonas
Otu396	2	3		3						unclassified	unclassified	unclassified	unclassified	unclassified
Otu3969				1						unclassified	unclassified	unclassified	unclassified	unclassified
Otu397				3						Actinobacteria	Actinobacteria	unclassified	unclassified	unclassified
Otu3978					3					unclassified	unclassified	unclassified	unclassified	unclassified
Otu398	4	2								Proteobacteria	Gammaproteobacteria	Xanthomonadales	Sinobacteraceae	Nevskia
Otu3981				1						Proteobacteria	unclassified	unclassified	unclassified	unclassified
Otu3982				1						unclassified	unclassified	unclassified	unclassified	unclassified
Otu399	1		7		3					Planctomycetes	Planctomycetacia	Planctomycetales	Planctomycetaceae	Singulisphaera
Otu3994				1						Acidobacteria	Acidobacteria_Gp6	Acidobacteria_Gp6_order_incertae_sedis	Acidobacteria_Gp6_family_incertae_sedis	Gp6
Otu4	1		4		84	5	2	3	9	Firmicutes	Bacilli	Lactobacillales	Lactobacillaceae	Lactobacillus
Otu40						159				unclassified	unclassified	unclassified	unclassified	unclassified
Otu400		1		5	3					Acidobacteria	Acidobacteria_Gp12	Acidobacteria_Gp12_order_incertae_sedis	Acidobacteria_Gp12_family_incertae_sedis	Gp12
Otu4005				1						Verrucomicrobia	Spartobacteria	Spartobacteria_order_incertae_sedis	Spartobacteria_family_incertae_sedis	Spartobacteria_genera_incertae_sedis
Otu4006	1	1								Proteobacteria	Alphaproteobacteria	unclassified	unclassified	unclassified
Otu401				1	3					Acidobacteria	Acidobacteria_Gp3	Acidobacteria_Gp3_order_incertae_sedis	Acidobacteria_Gp3_family_incertae_sedis	Gp3
Otu4018				1						unclassified	unclassified	unclassified	unclassified	unclassified
Otu402				3	4					Verrucomicrobia	Spartobacteria	Spartobacteria_order_incertae_sedis	Spartobacteria_family_incertae_sedis	Spartobacteria_genera_incertae_sedis
Otu4023		2								unclassified	unclassified	unclassified	unclassified	unclassified
Otu4026		1								unclassified	unclassified	unclassified	unclassified	unclassified
Otu403			4	3	3					unclassified	unclassified	unclassified	unclassified	unclassified
Otu4030							6			Proteobacteria	Alphaproteobacteria	Rhizobiales	Hyphomicrobiaceae	Hyphomicrobium
Otu4032	1									Proteobacteria	Deltaproteobacteria	Myxococcales	Cystobacteraceae	Anaeromyxobacter
Otu4037		1								unclassified	unclassified	unclassified	unclassified	unclassified
Otu404					2					Proteobacteria	Deltaproteobacteria	Bdellovibrionales	Bdellovibrionaceae	Vampirovibrio
Otu4042					1	1	2			Proteobacteria	Gammaproteobacteria	Pseudomonadales	Pseudomonadaceae	Pseudomonas
Otu4046		1								Proteobacteria	unclassified	unclassified	unclassified	unclassified
Otu405			1	1	1	5	14	7	31	Proteobacteria	Gammaproteobacteria	Enterobacteriales	Enterobacteriaceae	Klebsiella
Otu4051				1						Proteobacteria	unclassified	unclassified	unclassified	unclassified
Otu406				4	3					TM7	TM7_class_incertae_sedis	TM7_order_incertae_sedis	TM7_family_incertae_sedis	TM7_genus_incertae_sedis
Otu4068				1		2	8		30	Proteobacteria	Betaproteobacteria	Burkholderiales	Comamonadaceae	Comamonas
Otu407			1					22		Proteobacteria	Deltaproteobacteria	Myxococcales	Kofleriaceae	Kofleria
Otu408	3	5		3	3					Proteobacteria	Alphaproteobacteria	Rhizobiales	unclassified	unclassified
Otu4085	2									Proteobacteria	Deltaproteobacteria	Myxococcales	Polyangiaceae	unclassified
Otu4088	1									TM7	TM7_class_incertae_sedis	TM7_order_incertae_sedis	TM7_family_incertae_sedis	TM7_genus_incertae_sedis
Otu4091		1								Proteobacteria	Alphaproteobacteria	Rhodospirillales	Rhodospirillaceae	unclassified
Otu4094				1						Planctomycetes	Planctomycetacia	Planctomycetales	Planctomycetaceae	unclassified
Otu4099				1						unclassified	unclassified	unclassified	unclassified	unclassified
Otu41	78	46		41	12			5		Acidobacteria	Acidobacteria_Gp3	Acidobacteria_Gp3_order_incertae_sedis	Acidobacteria_Gp3_family_incertae_sedis	Gp3
Otu410				2						Planctomycetes	Planctomycetacia	Planctomycetales	Planctomycetaceae	unclassified
Otu4100	1									Planctomycetes	Planctomycetacia	Planctomycetales	Planctomycetaceae	unclassified
Otu4103				1						Acidobacteria	Acidobacteria_Gp25	Acidobacteria_Gp25_order_incertae_sedis	Acidobacteria_Gp25_family_incertae_sedis	Gp25
Otu4105					1					unclassified	unclassified	unclassified	unclassified	unclassified
Otu411			3			2	23	3	32	unclassified	unclassified	unclassified	unclassified	unclassified
Otu4112				1						Proteobacteria	Gammaproteobacteria	unclassified	unclassified	unclassified
Otu4118				1						Proteobacteria	Deltaproteobacteria	unclassified	unclassified	unclassified
Otu412	1	4								Proteobacteria	Alphaproteobacteria	Rhizobiales	Rhizobiaceae	Rhizobium
Otu4120				1						Proteobacteria	Deltaproteobacteria	unclassified	unclassified	unclassified
Otu4122	1									Planctomycetes	Planctomycetacia	Planctomycetales	Planctomycetaceae	unclassified
Otu413		1	19		1			2		Actinobacteria	Actinobacteria	Actinomycetales	unclassified	unclassified
Otu414					1				4	Proteobacteria	Gammaproteobacteria	Pseudomonadales	Moraxellaceae	Acinetobacter
Otu415	1			6						Proteobacteria	Betaproteobacteria	unclassified	unclassified	unclassified
Otu4150	1	1	8							Actinobacteria	Actinobacteria	unclassified	unclassified	unclassified
Otu416						13				unclassified	unclassified	unclassified	unclassified	unclassified
Otu417					4					Proteobacteria	Deltaproteobacteria	Myxococcales	unclassified	unclassified
Otu4178		1								Proteobacteria	Alphaproteobacteria	Rhodospirillales	unclassified	unclassified
Otu418				3						Proteobacteria	Deltaproteobacteria	Myxococcales	Kofleriaceae	Kofleria
Otu4185				1						Acidobacteria	Acidobacteria_Gp17	Acidobacteria_Gp17_order_incertae_sedis	Acidobacteria_Gp17_family_incertae_sedis	Gp17
Otu419				2						Planctomycetes	Planctomycetacia	Planctomycetales	Planctomycetaceae	unclassified
Otu42	14	32								unclassified	unclassified	unclassified	unclassified	unclassified
Otu420					2					Bacteroidetes	unclassified	unclassified	unclassified	unclassified
Otu4202		1								unclassified	unclassified	unclassified	unclassified	unclassified
Otu421				1						Proteobacteria	Alphaproteobacteria	Rhizobiales	unclassified	unclassified
Otu4211		1								Chlamydiae	Chlamydiae	Chlamydiales	unclassified	unclassified
Otu4212				1						Armatimonadetes	Armatimonadia	Armatimonadales	Armatimonadaceae	Armatimonas_Armatimonadetes_gp1
Otu422				3						Acidobacteria	Acidobacteria_Gp4	Acidobacteria_Gp4_order_incertae_sedis	Acidobacteria_Gp4_family_incertae_sedis	Gp4
Otu4220	1									Bacteroidetes	Sphingobacteria	Sphingobacteriales	Chitinophagaceae	unclassified
Otu4227		1								Verrucomicrobia	Spartobacteria	Spartobacteria_order_incertae_sedis	Spartobacteria_family_incertae_sedis	Spartobacteria_genera_incertae_sedis
Otu423	1			3						unclassified	unclassified	unclassified	unclassified	unclassified
Otu424				1						unclassified	unclassified	unclassified	unclassified	unclassified
Otu4243		1								Proteobacteria	Gammaproteobacteria	unclassified	unclassified	unclassified
Otu4245				1						Actinobacteria	Actinobacteria	Acidimicrobiales	Acidimicrobineae_incertae_sedis	Aciditerrimonas
Otu4246		1								Proteobacteria	Betaproteobacteria	unclassified	unclassified	unclassified
Otu425					2					unclassified	unclassified	unclassified	unclassified	unclassified
Otu4259		2			1					Verrucomicrobia	Spartobacteria	Spartobacteria_order_incertae_sedis	Spartobacteria_family_incertae_sedis	Spartobacteria_genera_incertae_sedis
Otu426	1				1					Planctomycetes	Planctomycetacia	Planctomycetales	Planctomycetaceae	unclassified
Otu4268				2						Proteobacteria	Deltaproteobacteria	Myxococcales	unclassified	unclassified
Otu427	5	1			1					Proteobacteria	Gammaproteobacteria	Xanthomonadales	Sinobacteraceae	unclassified
Otu4270		1								Planctomycetes	Planctomycetacia	Planctomycetales	Planctomycetaceae	unclassified
Otu428					2					Verrucomicrobia	Spartobacteria	Spartobacteria_order_incertae_sedis	Spartobacteria_family_incertae_sedis	Spartobacteria_genera_incertae_sedis
Otu4283	1									Planctomycetes	Planctomycetacia	Planctomycetales	Planctomycetaceae	unclassified
Otu429	6	5								Bacteroidetes	Sphingobacteria	Sphingobacteriales	unclassified	unclassified
Otu43	5	7	2	1	17					Verrucomicrobia	Spartobacteria	Spartobacteria_order_incertae_sedis	Spartobacteria_family_incertae_sedis	Spartobacteria_genera_incertae_sedis
Otu430	2	2	3		2					unclassified	unclassified	unclassified	unclassified	unclassified
Otu4301		1								unclassified	unclassified	unclassified	unclassified	unclassified
Otu4307				3						Bacteroidetes	Sphingobacteria	Sphingobacteriales	Sphingobacteriaceae	Mucilaginibacter
Otu431					2					unclassified	unclassified	unclassified	unclassified	unclassified
Otu4310		1								Acidobacteria	Acidobacteria_Gp7	Acidobacteria_Gp7_order_incertae_sedis	Acidobacteria_Gp7_family_incertae_sedis	Gp7
Otu4316	1									Actinobacteria	Actinobacteria	unclassified	unclassified	unclassified
Otu4317				1						Proteobacteria	Alphaproteobacteria	Rhodospirillales	Rhodospirillaceae	unclassified
Otu432				7						Actinobacteria	Actinobacteria	Solirubrobacterales	unclassified	unclassified
Otu4321		1								Planctomycetes	Planctomycetacia	Planctomycetales	Planctomycetaceae	Singulisphaera
Otu4322				1						Planctomycetes	Planctomycetacia	Planctomycetales	Planctomycetaceae	unclassified
Otu433				1						unclassified	unclassified	unclassified	unclassified	unclassified
Otu4333	2									Bacteroidetes	unclassified	unclassified	unclassified	unclassified
Otu4335				1						Proteobacteria	Alphaproteobacteria	Caulobacterales	Caulobacteraceae	Phenylobacterium
Otu4336	1									Actinobacteria	Actinobacteria	unclassified	unclassified	unclassified
Otu434				1						Proteobacteria	Betaproteobacteria	unclassified	unclassified	unclassified
Otu435	4	3								Proteobacteria	Deltaproteobacteria	Desulfuromonadales	Geobacteraceae	Geobacter
Otu4351				1						Planctomycetes	Planctomycetacia	Planctomycetales	Planctomycetaceae	Singulisphaera
Otu436	3	1		4	4					Planctomycetes	Planctomycetacia	Planctomycetales	Planctomycetaceae	unclassified
Otu4360			2							Bacteroidetes	Sphingobacteria	Sphingobacteriales	Sphingobacteriaceae	Mucilaginibacter
Otu4368		1								Proteobacteria	Deltaproteobacteria	Myxococcales	Kofleriaceae	Kofleria
Otu4369				2	1					Armatimonadetes	Armatimonadetes_gp5_class_incertae_sedis	Armatimonadetes_gp5_order_incetae_sedis	Armatimonadetes_gp5_family_incetae_sedis	Armatimonadetes_gp5
Otu437				2	4					Planctomycetes	Planctomycetacia	Planctomycetales	Planctomycetaceae	unclassified
Otu4370	1									unclassified	unclassified	unclassified	unclassified	unclassified
Otu4378				1						Bacteroidetes	Sphingobacteria	Sphingobacteriales	Chitinophagaceae	Flavitalea
Otu438				1						Planctomycetes	Planctomycetacia	Planctomycetales	Planctomycetaceae	unclassified
Otu4380				1						Proteobacteria	unclassified	unclassified	unclassified	unclassified
Otu439			1	3	1					unclassified	unclassified	unclassified	unclassified	unclassified
Otu44	7	6	4	27	16					Proteobacteria	Betaproteobacteria	Burkholderiales	unclassified	unclassified
Otu440		1			2					Verrucomicrobia	Spartobacteria	Spartobacteria_order_incertae_sedis	Spartobacteria_family_incertae_sedis	Spartobacteria_genera_incertae_sedis
Otu4409		1		1						Proteobacteria	Alphaproteobacteria	Rhizobiales	Hyphomicrobiaceae	unclassified
Otu441		3		1	2					Actinobacteria	Actinobacteria	unclassified	unclassified	unclassified
Otu4416	1									Planctomycetes	Planctomycetacia	Planctomycetales	Planctomycetaceae	unclassified
Otu442	1			6						Proteobacteria	Deltaproteobacteria	Myxococcales	unclassified	unclassified
Otu443		1		1						Actinobacteria	Actinobacteria	Acidimicrobiales	Acidimicrobineae_incertae_sedis	Aciditerrimonas
Otu444				1				7		Proteobacteria	Deltaproteobacteria	Myxococcales	unclassified	unclassified
Otu4444	1									Proteobacteria	Gammaproteobacteria	unclassified	unclassified	unclassified
Otu445				3	4			7		TM7	TM7_class_incertae_sedis	TM7_order_incertae_sedis	TM7_family_incertae_sedis	TM7_genus_incertae_sedis
Otu446					5					Verrucomicrobia	Spartobacteria	Spartobacteria_order_incertae_sedis	Spartobacteria_family_incertae_sedis	Spartobacteria_genera_incertae_sedis
Otu4462			1							Actinobacteria	Actinobacteria	Actinomycetales	Micrococcaceae	unclassified
Otu447	4			2						unclassified	unclassified	unclassified	unclassified	unclassified
Otu448	1	2			1					Planctomycetes	Planctomycetacia	Planctomycetales	Planctomycetaceae	unclassified
Otu449			9	2		19		3		Actinobacteria	Actinobacteria	Acidimicrobiales	unclassified	unclassified
Otu45	6	28								OD1	OD1_class_incertae_sedis	OD1_order_incertae_sedis	OD1_family_incertae_sedis	OD1_genus_incertae_sedis
Otu450	3	4		2						Actinobacteria	Actinobacteria	unclassified	unclassified	unclassified
Otu4501				1						TM7	TM7_class_incertae_sedis	TM7_order_incertae_sedis	TM7_family_incertae_sedis	TM7_genus_incertae_sedis
Otu4504	1									Proteobacteria	Deltaproteobacteria	Desulfuromonadales	Geobacteraceae	Geobacter
Otu452				1						WS3	WS3_class_incertae_sedis	WS3_order_incertae_sedis	WS3_family_incertae_sedis	WS3_genus_incertae_sedis
Otu4526			4							unclassified	unclassified	unclassified	unclassified	unclassified
Otu4537		2								Proteobacteria	Betaproteobacteria	unclassified	unclassified	unclassified
Otu4539			3		2					Actinobacteria	Actinobacteria	Actinomycetales	Mycobacteriaceae	unclassified
Otu454		6								Bacteroidetes	Sphingobacteria	Sphingobacteriales	Sphingobacteriaceae	Mucilaginibacter
Otu4548							2			Cyanobacteria_Chloroplast	Chloroplast	Chloroplast_order_incertae_sedis	Chloroplast	Cryptomonadaceae
Otu455		1		1	2					unclassified	unclassified	unclassified	unclassified	unclassified
Otu4551		1								OD1	OD1_class_incertae_sedis	OD1_order_incertae_sedis	OD1_family_incertae_sedis	OD1_genus_incertae_sedis
Otu4559		1								Proteobacteria	Deltaproteobacteria	Bdellovibrionales	Bdellovibrionaceae	Vampirovibrio
Otu457	5	2	17		1					unclassified	unclassified	unclassified	unclassified	unclassified
Otu4572	1									unclassified	unclassified	unclassified	unclassified	unclassified
Otu458	2				4					Verrucomicrobia	Opitutae	Opitutales	Opitutaceae	Opitutus
Otu4589				1						Proteobacteria	Alphaproteobacteria	Rhodospirillales	Rhodospirillaceae	unclassified
Otu459	24	9		3						unclassified	unclassified	unclassified	unclassified	unclassified
Otu4592	1									Acidobacteria	Acidobacteria_Gp15	Acidobacteria_Gp15_order_incertae_sedis	Acidobacteria_Gp15_family_incertae_sedis	Gp15
Otu4596				1						unclassified	unclassified	unclassified	unclassified	unclassified
Otu4597		1								unclassified	unclassified	unclassified	unclassified	unclassified
Otu4598			1							unclassified	unclassified	unclassified	unclassified	unclassified
Otu46	20	18		55	1					Acidobacteria	Acidobacteria_Gp4	Acidobacteria_Gp4_order_incertae_sedis	Acidobacteria_Gp4_family_incertae_sedis	Gp4
Otu460				1	1					Actinobacteria	Actinobacteria	Actinomycetales	Pseudonocardiaceae	Actinomycetospora
Otu461			8		1			2		unclassified	unclassified	unclassified	unclassified	unclassified
Otu462					2					Firmicutes	Bacilli	Lactobacillales	Streptococcaceae	Streptococcus
Otu4621		1								Proteobacteria	Alphaproteobacteria	unclassified	unclassified	unclassified
Otu4623		1								Proteobacteria	Deltaproteobacteria	Myxococcales	unclassified	unclassified
Otu463				4						unclassified	unclassified	unclassified	unclassified	unclassified
Otu4633		1								unclassified	unclassified	unclassified	unclassified	unclassified
Otu4635		2								unclassified	unclassified	unclassified	unclassified	unclassified
Otu464				1						unclassified	unclassified	unclassified	unclassified	unclassified
Otu465					3					OD1	OD1_class_incertae_sedis	OD1_order_incertae_sedis	OD1_family_incertae_sedis	OD1_genus_incertae_sedis
Otu4656	1									Proteobacteria	Alphaproteobacteria	Rhizobiales	unclassified	unclassified
Otu4658		1								Acidobacteria	Acidobacteria_Gp1	Acidobacteria_Gp1_order_incertae_sedis	Acidobacteria_Gp1_family_incertae_sedis	Gp1
Otu466	4	1		7						unclassified	unclassified	unclassified	unclassified	unclassified
Otu4661		1								unclassified	unclassified	unclassified	unclassified	unclassified
Otu4667		1								Proteobacteria	Gammaproteobacteria	Legionellales	Coxiellaceae	Aquicella
Otu4669		1								Proteobacteria	Deltaproteobacteria	Myxococcales	Cystobacteraceae	Anaeromyxobacter
Otu467							8	7	9	Firmicutes	Bacilli	Bacillales	Listeriaceae	Brochothrix
Otu4675								1		Firmicutes	Bacilli	Bacillales	Staphylococcaceae	unclassified
Otu4677	1									Verrucomicrobia	Opitutae	Opitutales	Opitutaceae	Opitutus
Otu468	1	1		3						Proteobacteria	Deltaproteobacteria	Myxococcales	unclassified	unclassified
Otu4680								1		Armatimonadetes	Armatimonadia	Armatimonadales	Armatimonadaceae	Armatimonas_Armatimonadetes_gp1
Otu4686								1		Proteobacteria	Gammaproteobacteria	unclassified	unclassified	unclassified
Otu469				1						Proteobacteria	Deltaproteobacteria	Myxococcales	unclassified	unclassified
Otu47					16					unclassified	unclassified	unclassified	unclassified	unclassified
Otu4700								2		Acidobacteria	Acidobacteria_Gp4	Acidobacteria_Gp4_order_incertae_sedis	Acidobacteria_Gp4_family_incertae_sedis	Gp4
Otu4707								1		unclassified	unclassified	unclassified	unclassified	unclassified
Otu4709			4							Planctomycetes	Planctomycetacia	Planctomycetales	Planctomycetaceae	unclassified
Otu471				2						Verrucomicrobia	Spartobacteria	Spartobacteria_order_incertae_sedis	Spartobacteria_family_incertae_sedis	Spartobacteria_genera_incertae_sedis
Otu4711	27	11	3	3	5					Acidobacteria	Acidobacteria_Gp4	Acidobacteria_Gp4_order_incertae_sedis	Acidobacteria_Gp4_family_incertae_sedis	Gp4
Otu4714			1							Gemmatimonadetes	Gemmatimonadetes	Gemmatimonadales	Gemmatimonadaceae	Gemmatimonas
Otu472				3						TM7	TM7_class_incertae_sedis	TM7_order_incertae_sedis	TM7_family_incertae_sedis	TM7_genus_incertae_sedis
Otu4727		1								Proteobacteria	Gammaproteobacteria	unclassified	unclassified	unclassified
Otu4729								1		Firmicutes	Bacilli	Lactobacillales	Enterococcaceae	Enterococcus
Otu473	2	1		2						Proteobacteria	Alphaproteobacteria	Rhodospirillales	unclassified	unclassified
Otu474			18		1	1	8			Proteobacteria	Gammaproteobacteria	Pseudomonadales	Moraxellaceae	Enhydrobacter
Otu4740				1						unclassified	unclassified	unclassified	unclassified	unclassified
Otu475		1								Actinobacteria	Actinobacteria	Acidimicrobiales	unclassified	unclassified
Otu4753	1									Chlamydiae	Chlamydiae	Chlamydiales	unclassified	unclassified
Otu476			25	2						Acidobacteria	Acidobacteria_Gp4	Acidobacteria_Gp4_order_incertae_sedis	Acidobacteria_Gp4_family_incertae_sedis	Gp4
Otu4762								1		unclassified	unclassified	unclassified	unclassified	unclassified
Otu4763								2		Proteobacteria	Gammaproteobacteria	Legionellales	Legionellaceae	Legionella
Otu4767								2		Armatimonadetes	Chthonomonadetes	Chthonomonadales	Chthonomonadaceae	Chthonomonas_Armatimonadetes_gp3
Otu477				5						unclassified	unclassified	unclassified	unclassified	unclassified
Otu4770								1		Actinobacteria	Actinobacteria	Solirubrobacterales	unclassified	unclassified
Otu4776	1									Planctomycetes	Planctomycetacia	Planctomycetales	Planctomycetaceae	Gemmata
Otu478						24				Acidobacteria	Acidobacteria_Gp4	Acidobacteria_Gp4_order_incertae_sedis	Acidobacteria_Gp4_family_incertae_sedis	Gp4
Otu4780	1									Proteobacteria	Deltaproteobacteria	Bdellovibrionales	Bdellovibrionaceae	Bdellovibrio
Otu479	5	3	4							Actinobacteria	Actinobacteria	unclassified	unclassified	unclassified
Otu4790								1		unclassified	unclassified	unclassified	unclassified	unclassified
Otu4792								1		TM7	TM7_class_incertae_sedis	TM7_order_incertae_sedis	TM7_family_incertae_sedis	TM7_genus_incertae_sedis
Otu4793								2		Proteobacteria	unclassified	unclassified	unclassified	unclassified
Otu48	18	18	68	9	16	4	11	11	11	Proteobacteria	Alphaproteobacteria	Rhizobiales	Bradyrhizobiaceae	Bradyrhizobium
Otu480				7						Acidobacteria	Acidobacteria_Gp4	Acidobacteria_Gp4_order_incertae_sedis	Acidobacteria_Gp4_family_incertae_sedis	Gp4
Otu4801	1									Proteobacteria	Deltaproteobacteria	unclassified	unclassified	unclassified
Otu4803				1						unclassified	unclassified	unclassified	unclassified	unclassified
Otu4807		1								Proteobacteria	Betaproteobacteria	unclassified	unclassified	unclassified
Otu482					1	1				Firmicutes	Negativicutes	Selenomonadales	Acidaminococcaceae	Phascolarctobacterium
Otu483	4	2		6	2					Proteobacteria	Deltaproteobacteria	Myxococcales	unclassified	unclassified
Otu484	2	2								Acidobacteria	Acidobacteria_Gp1	Acidobacteria_Gp1_order_incertae_sedis	Acidobacteria_Gp1_family_incertae_sedis	Gp1
Otu4846				1						Planctomycetes	Planctomycetacia	Planctomycetales	Planctomycetaceae	Gemmata
Otu4849								2		Proteobacteria	Gammaproteobacteria	Aeromonadales	Succinivibrionaceae	Succinivibrio
Otu485					1					Chlamydiae	Chlamydiae	Chlamydiales	Parachlamydiaceae	unclassified
Otu4851								1		unclassified	unclassified	unclassified	unclassified	unclassified
Otu4852			1							Proteobacteria	Alphaproteobacteria	Rhodospirillales	Acetobacteraceae	unclassified
Otu4857							2			Proteobacteria	Gammaproteobacteria	Pasteurellales	Pasteurellaceae	unclassified
Otu4858							2			unclassified	unclassified	unclassified	unclassified	unclassified
Otu486	2	2		5						unclassified	unclassified	unclassified	unclassified	unclassified
Otu4861	2									OD1	OD1_class_incertae_sedis	OD1_order_incertae_sedis	OD1_family_incertae_sedis	OD1_genus_incertae_sedis
Otu487	5	8								Verrucomicrobia	Subdivision3	Subdivision3_order_incertae_sedis	Subdivision3_family_incertae_sedis	3_genus_incertae_sedis
Otu4876	1									unclassified	unclassified	unclassified	unclassified	unclassified
Otu4886	1									Proteobacteria	Betaproteobacteria	unclassified	unclassified	unclassified
Otu489				1						OD1	OD1_class_incertae_sedis	OD1_order_incertae_sedis	OD1_family_incertae_sedis	OD1_genus_incertae_sedis
Otu4897					1					Proteobacteria	unclassified	unclassified	unclassified	unclassified
Otu49	2	5	4	38						Verrucomicrobia	Spartobacteria	Spartobacteria_order_incertae_sedis	Spartobacteria_family_incertae_sedis	Spartobacteria_genera_incertae_sedis
Otu490				1	5					Verrucomicrobia	Spartobacteria	Spartobacteria_order_incertae_sedis	Spartobacteria_family_incertae_sedis	Spartobacteria_genera_incertae_sedis
Otu4900					1					Bacteroidetes	Sphingobacteria	Sphingobacteriales	Sphingobacteriaceae	Mucilaginibacter
Otu4903				1						unclassified	unclassified	unclassified	unclassified	unclassified
Otu4906	1									Verrucomicrobia	Verrucomicrobiae	Verrucomicrobiales	Verrucomicrobiaceae	Luteolibacter
Otu4909				1						Planctomycetes	Planctomycetacia	Planctomycetales	Planctomycetaceae	unclassified
Otu491				1						unclassified	unclassified	unclassified	unclassified	unclassified
Otu4910				1						Acidobacteria	Acidobacteria_Gp6	Acidobacteria_Gp6_order_incertae_sedis	Acidobacteria_Gp6_family_incertae_sedis	Gp6
Otu4914				1						unclassified	unclassified	unclassified	unclassified	unclassified
Otu4915					1					Proteobacteria	Alphaproteobacteria	Rhodospirillales	Acetobacteraceae	unclassified
Otu492					3					Proteobacteria	unclassified	unclassified	unclassified	unclassified
Otu4921			2		1					Actinobacteria	Actinobacteria	Actinomycetales	Geodermatophilaceae	Blastococcus
Otu4926				1						Actinobacteria	Actinobacteria	Actinomycetales	Pseudonocardiaceae	Pseudonocardia
Otu493					1		14		9	Firmicutes	Bacilli	Bacillales	Bacillaceae_1	Anoxybacillus
Otu4934	1									Proteobacteria	Deltaproteobacteria	Myxococcales	unclassified	unclassified
Otu494				1						Actinobacteria	Actinobacteria	Acidimicrobiales	unclassified	unclassified
Otu4946		1		1						TM7	TM7_class_incertae_sedis	TM7_order_incertae_sedis	TM7_family_incertae_sedis	TM7_genus_incertae_sedis
Otu495	9	5	3	3						unclassified	unclassified	unclassified	unclassified	unclassified
Otu4956				1						Actinobacteria	Actinobacteria	Actinomycetales	unclassified	unclassified
Otu496	2	3		6						Proteobacteria	Alphaproteobacteria	Rhizobiales	Hyphomicrobiaceae	Pedomicrobium
Otu4965		1								Proteobacteria	unclassified	unclassified	unclassified	unclassified
Otu4967				1						Actinobacteria	Actinobacteria	Acidimicrobiales	unclassified	unclassified
Otu497				4						Acidobacteria	Acidobacteria_Gp4	Acidobacteria_Gp4_order_incertae_sedis	Acidobacteria_Gp4_family_incertae_sedis	Gp4
Otu4972				1						Acidobacteria	Acidobacteria_Gp3	Acidobacteria_Gp3_order_incertae_sedis	Acidobacteria_Gp3_family_incertae_sedis	Gp3
Otu498				2	1					Acidobacteria	Acidobacteria_Gp3	Acidobacteria_Gp3_order_incertae_sedis	Acidobacteria_Gp3_family_incertae_sedis	Gp3
Otu4982				1						unclassified	unclassified	unclassified	unclassified	unclassified
Otu499	4	2						1		unclassified	unclassified	unclassified	unclassified	unclassified
Otu4991				1						Proteobacteria	Deltaproteobacteria	Myxococcales	unclassified	unclassified
Otu4996	1									Proteobacteria	Deltaproteobacteria	Myxococcales	unclassified	unclassified
Otu4997	1									TM7	TM7_class_incertae_sedis	TM7_order_incertae_sedis	TM7_family_incertae_sedis	TM7_genus_incertae_sedis
Otu4999	2									Actinobacteria	Actinobacteria	Solirubrobacterales	unclassified	unclassified
Otu5		1	257	12	24	286	1145	251	1342	unclassified	unclassified	unclassified	unclassified	unclassified
Otu50	54	41		11	11			1		Acidobacteria	Acidobacteria_Gp2	Acidobacteria_Gp2_order_incertae_sedis	Acidobacteria_Gp2_family_incertae_sedis	Gp2
Otu500		3		1						Proteobacteria	Betaproteobacteria	Rhodocyclales	Rhodocyclaceae	unclassified
Otu501					1					Proteobacteria	Alphaproteobacteria	Rhodospirillales	Acetobacteraceae	unclassified
Otu5012				1						Bacteroidetes	Sphingobacteria	Sphingobacteriales	Chitinophagaceae	unclassified
Otu5018		1								Planctomycetes	Planctomycetacia	Planctomycetales	Planctomycetaceae	unclassified
Otu5021				1						Planctomycetes	Planctomycetacia	Planctomycetales	Planctomycetaceae	unclassified
Otu503					5					unclassified	unclassified	unclassified	unclassified	unclassified
Otu5033	1									Acidobacteria	Acidobacteria_Gp3	Acidobacteria_Gp3_order_incertae_sedis	Acidobacteria_Gp3_family_incertae_sedis	Gp3
Otu504					1					unclassified	unclassified	unclassified	unclassified	unclassified
Otu5047				1						Proteobacteria	Deltaproteobacteria	Myxococcales	unclassified	unclassified
Otu505	2	8		1						Proteobacteria	Betaproteobacteria	unclassified	unclassified	unclassified
Otu5051					1					unclassified	unclassified	unclassified	unclassified	unclassified
Otu5052	1									Bacteroidetes	unclassified	unclassified	unclassified	unclassified
Otu5062	1									Chlamydiae	Chlamydiae	Chlamydiales	unclassified	unclassified
Otu507					2					Armatimonadetes	Chthonomonadetes	Chthonomonadales	Chthonomonadaceae	Chthonomonas_Armatimonadetes_gp3
Otu5076					1					Proteobacteria	Deltaproteobacteria	unclassified	unclassified	unclassified
Otu508					5					Proteobacteria	Deltaproteobacteria	Myxococcales	unclassified	unclassified
Otu5080	1									Proteobacteria	Deltaproteobacteria	Myxococcales	Kofleriaceae	Kofleria
Otu509					2					TM7	TM7_class_incertae_sedis	TM7_order_incertae_sedis	TM7_family_incertae_sedis	TM7_genus_incertae_sedis
Otu51	3	3	6	4	16			59		Actinobacteria	Actinobacteria	Acidimicrobiales	Acidimicrobineae_incertae_sedis	Aciditerrimonas
Otu510					1	1		11		Bacteroidetes	Sphingobacteria	Sphingobacteriales	Chitinophagaceae	unclassified
Otu511				2						Armatimonadetes	Armatimonadetes_gp5_class_incertae_sedis	Armatimonadetes_gp5_order_incetae_sedis	Armatimonadetes_gp5_family_incetae_sedis	Armatimonadetes_gp5
Otu512			3					1		Actinobacteria	Actinobacteria	Actinomycetales	Corynebacteriaceae	Corynebacterium
Otu5122					2					Planctomycetes	Planctomycetacia	Planctomycetales	Planctomycetaceae	Singulisphaera
Otu5125	2									Acidobacteria	Acidobacteria_Gp7	Acidobacteria_Gp7_order_incertae_sedis	Acidobacteria_Gp7_family_incertae_sedis	Gp7
Otu513				4						Verrucomicrobia	Subdivision3	Subdivision3_order_incertae_sedis	Subdivision3_family_incertae_sedis	3_genus_incertae_sedis
Otu514		3								OD1	OD1_class_incertae_sedis	OD1_order_incertae_sedis	OD1_family_incertae_sedis	OD1_genus_incertae_sedis
Otu515		1			2					Acidobacteria	Acidobacteria_Gp4	Acidobacteria_Gp4_order_incertae_sedis	Acidobacteria_Gp4_family_incertae_sedis	Gp4
Otu516				3						Acidobacteria	Acidobacteria_Gp17	Acidobacteria_Gp17_order_incertae_sedis	Acidobacteria_Gp17_family_incertae_sedis	Gp17
Otu5169					1					Acidobacteria	Acidobacteria_Gp7	Acidobacteria_Gp7_order_incertae_sedis	Acidobacteria_Gp7_family_incertae_sedis	Gp7
Otu517				4						Proteobacteria	Alphaproteobacteria	Rhizobiales	unclassified	unclassified
Otu518				4						Acidobacteria	Acidobacteria_Gp4	Acidobacteria_Gp4_order_incertae_sedis	Acidobacteria_Gp4_family_incertae_sedis	Gp4
Otu519			9							Actinobacteria	Actinobacteria	Actinomycetales	Micrococcaceae	Arthrobacter
Otu52			4			144			9	Proteobacteria	Alphaproteobacteria	Rhizobiales	unclassified	unclassified
Otu520			6	1						Actinobacteria	Actinobacteria	unclassified	unclassified	unclassified
Otu521							52			Proteobacteria	Gammaproteobacteria	Pseudomonadales	Moraxellaceae	Acinetobacter
Otu522					2				6	Actinobacteria	Actinobacteria	Actinomycetales	unclassified	unclassified
Otu524	3	1	2	2				4		Actinobacteria	Actinobacteria	unclassified	unclassified	unclassified
Otu525	5	5								Acidobacteria	Acidobacteria_Gp1	Acidobacteria_Gp1_order_incertae_sedis	Acidobacteria_Gp1_family_incertae_sedis	Gp1
Otu526	1	2								Planctomycetes	Planctomycetacia	Planctomycetales	Planctomycetaceae	unclassified
Otu527	4	2			1					Acidobacteria	Acidobacteria_Gp16	Acidobacteria_Gp16_order_incertae_sedis	Acidobacteria_Gp16_family_incertae_sedis	Gp16
Otu528				6						Actinobacteria	Actinobacteria	Actinomycetales	Pseudonocardiaceae	Pseudonocardia
Otu529			7	3	5	5				unclassified	unclassified	unclassified	unclassified	unclassified
Otu53					15					Proteobacteria	Alphaproteobacteria	Rhodospirillales	Acetobacteraceae	Acidocella
Otu530		1		2						Acidobacteria	Acidobacteria_Gp2	Acidobacteria_Gp2_order_incertae_sedis	Acidobacteria_Gp2_family_incertae_sedis	Gp2
Otu531	4	2					8	32		unclassified	unclassified	unclassified	unclassified	unclassified
Otu532	1	3		4						Acidobacteria	Acidobacteria_Gp4	Acidobacteria_Gp4_order_incertae_sedis	Acidobacteria_Gp4_family_incertae_sedis	Gp4
Otu533	2	1								Proteobacteria	Alphaproteobacteria	unclassified	unclassified	unclassified
Otu534	1	1	3	4	3					Bacteroidetes	Sphingobacteria	Sphingobacteriales	Chitinophagaceae	unclassified
Otu535			14							Verrucomicrobia	Verrucomicrobiae	Verrucomicrobiales	Verrucomicrobiaceae	Verrucomicrobium
Otu537				4						unclassified	unclassified	unclassified	unclassified	unclassified
Otu538					3					Cyanobacteria_Chloroplast	Cyanobacteria	Cyanobacteria_order_incertae_sedis	unclassified	unclassified
Otu539					3					Cyanobacteria_Chloroplast	Cyanobacteria	Cyanobacteria_order_incertae_sedis	Family_I	GpI
Otu54	45	37	1	49	9					Acidobacteria	Acidobacteria_Gp7	Acidobacteria_Gp7_order_incertae_sedis	Acidobacteria_Gp7_family_incertae_sedis	Gp7
Otu540	4			2						Proteobacteria	Deltaproteobacteria	unclassified	unclassified	unclassified
Otu541			9	1	2				2	Proteobacteria	Betaproteobacteria	Burkholderiales	unclassified	unclassified
Otu542				2						Armatimonadetes	Armatimonadetes_gp5_class_incertae_sedis	Armatimonadetes_gp5_order_incetae_sedis	Armatimonadetes_gp5_family_incetae_sedis	Armatimonadetes_gp5
Otu543				3						Bacteroidetes	Sphingobacteria	Sphingobacteriales	Chitinophagaceae	unclassified
Otu544		1			2					unclassified	unclassified	unclassified	unclassified	unclassified
Otu545		3			1					Proteobacteria	Alphaproteobacteria	Rhodospirillales	unclassified	unclassified
Otu546	2	5								Bacteroidetes	Sphingobacteria	Sphingobacteriales	Chitinophagaceae	Sediminibacterium
Otu547	1			2	2					Proteobacteria	Deltaproteobacteria	Myxococcales	Kofleriaceae	Kofleria
Otu548				3						unclassified	unclassified	unclassified	unclassified	unclassified
Otu549			13							Bacteroidetes	Sphingobacteria	Sphingobacteriales	Chitinophagaceae	Segetibacter
Otu55	2	1		1	32			5		Acidobacteria	Acidobacteria_Gp1	Acidobacteria_Gp1_order_incertae_sedis	Acidobacteria_Gp1_family_incertae_sedis	Gp1
Otu550	1	3								OD1	OD1_class_incertae_sedis	OD1_order_incertae_sedis	OD1_family_incertae_sedis	OD1_genus_incertae_sedis
Otu551				1	3					Actinobacteria	Actinobacteria	Acidimicrobiales	unclassified	unclassified
Otu552				1						unclassified	unclassified	unclassified	unclassified	unclassified
Otu553				6						OD1	OD1_class_incertae_sedis	OD1_order_incertae_sedis	OD1_family_incertae_sedis	OD1_genus_incertae_sedis
Otu554	4	1		1						unclassified	unclassified	unclassified	unclassified	unclassified
Otu555					4					Proteobacteria	Gammaproteobacteria	unclassified	unclassified	unclassified
Otu556					1					Armatimonadetes	Chthonomonadetes	Chthonomonadales	Chthonomonadaceae	Chthonomonas_Armatimonadetes_gp3
Otu557	1			3						unclassified	unclassified	unclassified	unclassified	unclassified
Otu558	2									TM7	TM7_class_incertae_sedis	TM7_order_incertae_sedis	TM7_family_incertae_sedis	TM7_genus_incertae_sedis
Otu559	3			1	1					Proteobacteria	Deltaproteobacteria	Myxococcales	unclassified	unclassified
Otu56	1	5		20						Acidobacteria	Acidobacteria_Gp4	Acidobacteria_Gp4_order_incertae_sedis	Acidobacteria_Gp4_family_incertae_sedis	Gp4
Otu560	1	2								unclassified	unclassified	unclassified	unclassified	unclassified
Otu561				2						Planctomycetes	Planctomycetacia	Planctomycetales	Planctomycetaceae	unclassified
Otu562	3	1		2				9		Proteobacteria	Deltaproteobacteria	Bdellovibrionales	Bdellovibrionaceae	Vampirovibrio
Otu563				3						Proteobacteria	Gammaproteobacteria	unclassified	unclassified	unclassified
Otu564	7			2	1					unclassified	unclassified	unclassified	unclassified	unclassified
Otu566					2					Actinobacteria	Actinobacteria	Coriobacteriales	Coriobacteriaceae	Collinsella
Otu567						15				unclassified	unclassified	unclassified	unclassified	unclassified
Otu568						12				Proteobacteria	Alphaproteobacteria	Rhodospirillales	Acetobacteraceae	unclassified
Otu569		1	2	3						Proteobacteria	Alphaproteobacteria	Caulobacterales	Caulobacteraceae	Phenylobacterium
Otu57	2	18								Proteobacteria	Alphaproteobacteria	Sphingomonadales	Sphingomonadaceae	Sphingomonas
Otu571	2	2		2						Proteobacteria	Gammaproteobacteria	unclassified	unclassified	unclassified
Otu572				6						Chloroflexi	Ktedonobacteria	Ktedonobacterales	Ktedonobacteraceae	Ktedonobacter
Otu573	6	3		1						Proteobacteria	Deltaproteobacteria	Desulfuromonadales	Geobacteraceae	Geobacter
Otu574			1					17		Proteobacteria	Alphaproteobacteria	Rhodobacterales	Rhodobacteraceae	Paracoccus
Otu575				3				2		Proteobacteria	Deltaproteobacteria	Myxococcales	unclassified	unclassified
Otu576				4	2					Bacteroidetes	Sphingobacteria	Sphingobacteriales	Sphingobacteriaceae	Mucilaginibacter
Otu577	1			4						unclassified	unclassified	unclassified	unclassified	unclassified
Otu578	1	1								Bacteroidetes	unclassified	unclassified	unclassified	unclassified
Otu579						1	7	4		Bacteroidetes	Flavobacteria	Flavobacteriales	Flavobacteriaceae	Chryseobacterium
Otu58	8	7			25					Planctomycetes	Planctomycetacia	Planctomycetales	Planctomycetaceae	Planctomyces
Otu581	2	1			2					Proteobacteria	Betaproteobacteria	unclassified	unclassified	unclassified
Otu582	1	1						12		unclassified	unclassified	unclassified	unclassified	unclassified
Otu583	1	1								unclassified	unclassified	unclassified	unclassified	unclassified
Otu584			7							TM7	TM7_class_incertae_sedis	TM7_order_incertae_sedis	TM7_family_incertae_sedis	TM7_genus_incertae_sedis
Otu585			4		2					Firmicutes	Clostridia	Clostridiales	Clostridiaceae_1	Clostridium_sensu_stricto
Otu586					3					unclassified	unclassified	unclassified	unclassified	unclassified
Otu587	1			4						Bacteroidetes	Sphingobacteria	Sphingobacteriales	unclassified	unclassified
Otu588				1	4					Verrucomicrobia	Spartobacteria	Spartobacteria_order_incertae_sedis	Spartobacteria_family_incertae_sedis	Spartobacteria_genera_incertae_sedis
Otu589		2			1					unclassified	unclassified	unclassified	unclassified	unclassified
Otu59	2	15								Bacteroidetes	Sphingobacteria	Sphingobacteriales	Sphingobacteriaceae	Mucilaginibacter
Otu590				1						unclassified	unclassified	unclassified	unclassified	unclassified
Otu591		4								Proteobacteria	Betaproteobacteria	unclassified	unclassified	unclassified
Otu592	1	1		1						Proteobacteria	Alphaproteobacteria	unclassified	unclassified	unclassified
Otu593	2	5		1				11		unclassified	unclassified	unclassified	unclassified	unclassified
Otu594					2					Firmicutes	Bacilli	Lactobacillales	Leuconostocaceae	Leuconostoc
Otu595				2						unclassified	unclassified	unclassified	unclassified	unclassified
Otu596		2	7		2					Proteobacteria	Alphaproteobacteria	Rhodospirillales	Rhodospirillaceae	unclassified
Otu597				3						Proteobacteria	Deltaproteobacteria	Myxococcales	unclassified	unclassified
Otu598	3	2			2					Proteobacteria	Deltaproteobacteria	Myxococcales	Phaselicystidaceae	Phaselicystis
Otu599	14	7		3						Acidobacteria	Acidobacteria_Gp4	Acidobacteria_Gp4_order_incertae_sedis	Acidobacteria_Gp4_family_incertae_sedis	Gp4
Otu6		4	2	1	102					Cyanobacteria_Chloroplast	Chloroplast	Chloroplast_order_incertae_sedis	Chloroplast	Streptophyta
Otu60	5	4		4	15	11		13		unclassified	unclassified	unclassified	unclassified	unclassified
Otu600			2	2						Gemmatimonadetes	Gemmatimonadetes	Gemmatimonadales	Gemmatimonadaceae	Gemmatimonas
Otu601			7	3	1					Planctomycetes	Planctomycetacia	Planctomycetales	Planctomycetaceae	unclassified
Otu602					3					Proteobacteria	Deltaproteobacteria	Myxococcales	Phaselicystidaceae	Phaselicystis
Otu603				3						Proteobacteria	Alphaproteobacteria	unclassified	unclassified	unclassified
Otu604		3		2						Proteobacteria	Betaproteobacteria	Burkholderiales	Oxalobacteraceae	unclassified
Otu605				1						unclassified	unclassified	unclassified	unclassified	unclassified
Otu606		1								Bacteroidetes	Sphingobacteria	Sphingobacteriales	Chitinophagaceae	unclassified
Otu607			5			14				Proteobacteria	Alphaproteobacteria	Rhizobiales	Beijerinckiaceae	unclassified
Otu608		2								Bacteroidetes	Sphingobacteria	Sphingobacteriales	Sphingobacteriaceae	Pedobacter
Otu609			26		1					Actinobacteria	Actinobacteria	Actinomycetales	Pseudonocardiaceae	Amycolatopsis
Otu61	13	7		3	14			1		Proteobacteria	Alphaproteobacteria	Caulobacterales	Caulobacteraceae	Phenylobacterium
Otu611	3	2						9		Actinobacteria	Actinobacteria	Acidimicrobiales	Acidimicrobineae_incertae_sedis	Aciditerrimonas
Otu612	5	2			1					Chloroflexi	Anaerolineae	Anaerolineales	Anaerolineaceae	unclassified
Otu613				5						Proteobacteria	Alphaproteobacteria	Caulobacterales	Caulobacteraceae	Asticcacaulis
Otu614					4					Chloroflexi	Ktedonobacteria	Ktedonobacterales	Ktedonobacteraceae	Ktedonobacter
Otu617				1						Acidobacteria	Acidobacteria_Gp12	Acidobacteria_Gp12_order_incertae_sedis	Acidobacteria_Gp12_family_incertae_sedis	Gp12
Otu618			9							unclassified	unclassified	unclassified	unclassified	unclassified
Otu619	1	1								Proteobacteria	Gammaproteobacteria	Xanthomonadales	Xanthomonadaceae	Arenimonas
Otu62			1	17	20			1		Acidobacteria	Acidobacteria_Gp1	Acidobacteria_Gp1_order_incertae_sedis	Acidobacteria_Gp1_family_incertae_sedis	Gp1
Otu620				3						Acidobacteria	Acidobacteria_Gp4	Acidobacteria_Gp4_order_incertae_sedis	Acidobacteria_Gp4_family_incertae_sedis	Gp4
Otu621					1					unclassified	unclassified	unclassified	unclassified	unclassified
Otu622	3	1								Acidobacteria	Acidobacteria_Gp2	Acidobacteria_Gp2_order_incertae_sedis	Acidobacteria_Gp2_family_incertae_sedis	Gp2
Otu623			3	2		2				Planctomycetes	Planctomycetacia	Planctomycetales	Planctomycetaceae	Singulisphaera
Otu624				2						Proteobacteria	Deltaproteobacteria	Bdellovibrionales	Bdellovibrionaceae	Vampirovibrio
Otu625				1	3	4				Proteobacteria	Alphaproteobacteria	Rhodospirillales	Acetobacteraceae	unclassified
Otu626									7	Firmicutes	Bacilli	Bacillales	Bacillales_Incertae_Sedis_XI	Gemella
Otu627								16		Gemmatimonadetes	Gemmatimonadetes	Gemmatimonadales	Gemmatimonadaceae	Gemmatimonas
Otu629				2						TM7	TM7_class_incertae_sedis	TM7_order_incertae_sedis	TM7_family_incertae_sedis	TM7_genus_incertae_sedis
Otu63	5	2		5	11					Proteobacteria	Alphaproteobacteria	Alphaproteobacteria_order_incertae_sedis	Alphaproteobacteria_family_incertae_sedis	Rhizomicrobium
Otu630	3	5	1							Bacteroidetes	Sphingobacteria	Sphingobacteriales	Chitinophagaceae	unclassified
Otu631					1					Gemmatimonadetes	Gemmatimonadetes	Gemmatimonadales	Gemmatimonadaceae	Gemmatimonas
Otu632		1								unclassified	unclassified	unclassified	unclassified	unclassified
Otu633				2						Planctomycetes	Planctomycetacia	Planctomycetales	Planctomycetaceae	Planctomyces
Otu634			20							Verrucomicrobia	Opitutae	Opitutales	Opitutaceae	Opitutus
Otu635	1	4		6						Acidobacteria	Acidobacteria_Gp6	Acidobacteria_Gp6_order_incertae_sedis	Acidobacteria_Gp6_family_incertae_sedis	Gp6
Otu637				4						Proteobacteria	Gammaproteobacteria	Xanthomonadales	unclassified	unclassified
Otu638				1						Planctomycetes	Planctomycetacia	Planctomycetales	Planctomycetaceae	unclassified
Otu639		2	11		6			20		Planctomycetes	Planctomycetacia	Planctomycetales	Planctomycetaceae	Singulisphaera
Otu64					11					Chloroflexi	Ktedonobacteria	Ktedonobacterales	Thermosporotrichaceae	Thermosporothrix
Otu640	1	1		2						Bacteroidetes	unclassified	unclassified	unclassified	unclassified
Otu641					1					Actinobacteria	Actinobacteria	Actinomycetales	Corynebacteriaceae	Corynebacterium
Otu642		4		3						unclassified	unclassified	unclassified	unclassified	unclassified
Otu643				3						Actinobacteria	Actinobacteria	Solirubrobacterales	unclassified	unclassified
Otu644		1	5	4	3	1		1		Proteobacteria	Alphaproteobacteria	Caulobacterales	Caulobacteraceae	Phenylobacterium
Otu645				2						unclassified	unclassified	unclassified	unclassified	unclassified
Otu646		1			2					OD1	OD1_class_incertae_sedis	OD1_order_incertae_sedis	OD1_family_incertae_sedis	OD1_genus_incertae_sedis
Otu647		1	2							Proteobacteria	Gammaproteobacteria	Xanthomonadales	Xanthomonadaceae	unclassified
Otu648					3					TM7	TM7_class_incertae_sedis	TM7_order_incertae_sedis	TM7_family_incertae_sedis	TM7_genus_incertae_sedis
Otu649				3						unclassified	unclassified	unclassified	unclassified	unclassified
Otu65	8	2	32	1	23	32		1		Actinobacteria	Actinobacteria	Solirubrobacterales	unclassified	unclassified
Otu650	1	4		1				21		Acidobacteria	Acidobacteria_Gp7	Acidobacteria_Gp7_order_incertae_sedis	Acidobacteria_Gp7_family_incertae_sedis	Gp7
Otu651				3						unclassified	unclassified	unclassified	unclassified	unclassified
Otu652	2			3						unclassified	unclassified	unclassified	unclassified	unclassified
Otu653				1	4					Proteobacteria	Deltaproteobacteria	Myxococcales	unclassified	unclassified
Otu654					1					Bacteroidetes	Sphingobacteria	Sphingobacteriales	Chitinophagaceae	Ferruginibacter
Otu655		1						22		unclassified	unclassified	unclassified	unclassified	unclassified
Otu656					2					Proteobacteria	Deltaproteobacteria	Myxococcales	Cystobacteraceae	unclassified
Otu657		1		2						WS3	WS3_class_incertae_sedis	WS3_order_incertae_sedis	WS3_family_incertae_sedis	WS3_genus_incertae_sedis
Otu658				1						Verrucomicrobia	Opitutae	Opitutales	Opitutaceae	Alterococcus
Otu659	3									Actinobacteria	Actinobacteria	Actinomycetales	Propionibacteriaceae	Microlunatus
Otu66					13					unclassified	unclassified	unclassified	unclassified	unclassified
Otu660					1					Acidobacteria	Acidobacteria_Gp1	Acidobacteria_Gp1_order_incertae_sedis	Acidobacteria_Gp1_family_incertae_sedis	Gp1
Otu661			17							Bacteroidetes	Sphingobacteria	Sphingobacteriales	Chitinophagaceae	Flavisolibacter
Otu662									9	Cyanobacteria_Chloroplast	Chloroplast	Chloroplast_order_incertae_sedis	Chloroplast	Streptophyta
Otu663	1									Proteobacteria	Deltaproteobacteria	unclassified	unclassified	unclassified
Otu664	1	1	5	2	2			1		unclassified	unclassified	unclassified	unclassified	unclassified
Otu665				2						unclassified	unclassified	unclassified	unclassified	unclassified
Otu666			2	2						unclassified	unclassified	unclassified	unclassified	unclassified
Otu667	1			8						Proteobacteria	Gammaproteobacteria	unclassified	unclassified	unclassified
Otu668			1	1						Proteobacteria	Gammaproteobacteria	Xanthomonadales	Xanthomonadaceae	unclassified
Otu669		3	5	1	2					Actinobacteria	Actinobacteria	unclassified	unclassified	unclassified
[truncated: 308 more rows]
